# Supplementary material for: Noncoding AUG circRNAs constitute an abundant and conserved subclass of circles
Source: Life Sci Alliance. 2019 Apr 26;2(3):e201900398. doi: 10.26508/lsa.201900398 (PMC6487579; doi:10.26508/lsa.201900398)
Supplement: Supplementary file 2 [file LSA-2019-00398_TableS2.xlsx]

## Sheet: Human (hg19) - ENCODE
chr	start	end	names	total_junction	strand	annotation
chr11	33307958	33309057	HIPK3	178216	+	AUG circRNA
chr2	40655612	40657444	SLC8A1	100225	-	AUG circRNA
chrX	139865339	139866824	ciRS-7	51583	+	Other circRNA
chr12	109046047	109048186	CORO1C	75580	-	Other circRNA
chr3	196118683	196129890	UBXN7	72140	-	Ambiguous circRNA
chr9	113734352	113735838	LPAR1	81100	-	AUG circRNA
chr4	144464661	144465125	SMARCA5	60489	+	Other circRNA
chr16	85667519	85667738	KIAA0182	50010	+	Other circRNA
chr12	97886238	97954825	RMST	33909	+	Other circRNA
chr9	138773478	138774924	CAMSAP1	61752	-	Ambiguous circRNA
chr5	95091099	95099324	RHOBTB3	54610	+	Other circRNA
chr20	30954186	30956926	ASXL1	51919	+	Ambiguous circRNA
chr5	167915606	167921655	RARS	42613	+	Ambiguous circRNA
chr7	99621041	99621930	ZKSCAN1	45458	+	AUG circRNA
chr1	117944807	117963271	MAN1A2	38972	+	Other circRNA
chr1	8601272	8617582	RERE	38110	-	Other circRNA
chr12	56094682	56094938	ITGA7	18910	-	Other circRNA
chr13	33091993	33101669	N4BP2L2	35386	-	Ambiguous circRNA
chr21	30693541	30702014	BACH1	41396	+	Ambiguous circRNA
chr20	32207322	32211102	CBFA2T2	35870	+	Ambiguous circRNA
chr10	116879948	116889297	ATRNL1	29187	+	Ambiguous circRNA
chr11	36248634	36248980	LDLRAD3	31241	+	Other circRNA
chr4	56277780	56284152	TMEM165	35550	+	Other circRNA
chr14	99924615	99932150	SETD3	28210	-	AUG circRNA
chr11	92085261	92088570	FAT3	29058	+	AUG circRNA
chr2	61749745	61761038	XPO1	34817	-	Ambiguous circRNA
chr14	23378691	23380612	RBM23	28118	-	AUG circRNA
chr8	52773404	52773806	PCMTD1	28360	-	AUG circRNA
chr18	9182379	9221997	ANKRD12	30374	+	AUG circRNA
chr5	72370568	72373320	FCHO2	27779	+	Ambiguous circRNA
chr6	4891946	4892613	CDYL	35157	+	Ambiguous circRNA
chr9	16727794	16738483	BNC2	29414	-	Ambiguous circRNA
chr8	141874410	141900868	PTK2	31440	-	Ambiguous circRNA
chr7	158552176	158557544	ESYT2	27247	-	Other circRNA
chr3	171965322	171969331	FNDC3B	21811	+	Other circRNA
chr12	116668337	116675510	MED13L	27022	-	Other circRNA
chr2	72945231	72960247	EXOC6B	24539	-	Other circRNA
chr11	85707868	85742653	PICALM	26051	-	Ambiguous circRNA
chr7	128655032	128658211	TNPO3	26492	-	Ambiguous circRNA
chr16	68155889	68160513	NFATC3	20754	+	Ambiguous circRNA
chr4	88116475	88116842	KLHL8	23996	-	Ambiguous circRNA
chr19	13039155	13039661	FARSA	23138	-	Other circRNA
chr17	57430575	57430887	YPEL2	19938	+	AUG circRNA
chr1	41536266	41541123	SCMH1	17784	-	Ambiguous circRNA
chr8	142264087	142264728	SLC45A4	20290	-	AUG circRNA
chr14	21971315	21972024	METTL3	26104	-	Ambiguous circRNA
chr1	7837219	7838229	VAMP3	23037	+	Other circRNA
chr20	57014000	57016139	VAPB	22939	+	Ambiguous circRNA
chr6	158733082	158735300	TULP4	21978	+	AUG circRNA
chr10	7318853	7327916	SFMBT2	18983	-	Other circRNA
chr8	37623043	37623873	PROSC	21799	+	Other circRNA
chr5	124036706	124036962	ZNF608	20528	-	Ambiguous circRNA
chr2	148653869	148657467	ACVR2A	21924	+	Other circRNA
chr4	187627716	187630999	FAT1	22638	-	AUG circRNA
chr15	64791491	64792365	ZNF609	23707	+	AUG circRNA
chr2	55209650	55214834	RTN4	27006	-	Other circRNA
chr3	114069120	114070725	ZBTB20	20443	-	Ambiguous circRNA
chr9	33971648	33973235	UBAP2	21322	-	Other circRNA
chr1	33760537	33760906	ZNF362	19226	+	Other circRNA
chr16	4382215	4383520	GLIS2	19988	+	AUG circRNA
chr5	176370335	176385155	UIMC1	21838	-	Other circRNA
chr19	18648410	18649246	FKBP8	19588	-	Other circRNA
chr5	122881110	122893258	CSNK1G3	21639	+	AUG circRNA
chr2	61749745	61753656	XPO1	22758	-	Ambiguous circRNA
chr1	155408117	155429689	ASH1L	19501	-	Other circRNA
chr18	19345732	19359646	MIB1	21431	+	Ambiguous circRNA
chr9	37424841	37426651	GRHPR	20252	+	Ambiguous circRNA
chr7	80418621	80440017	SEMA3C	23372	-	Other circRNA
chr15	41961025	41962156	MGA	17068	+	AUG circRNA
chr17	20107645	20109225	SPECC1	19403	+	Other circRNA
chr9	4286037	4286523	GLIS3	26189	-	Ambiguous circRNA
chr16	53907697	53922863	FTO	15207	+	Other circRNA
chr5	64747301	64769779	ADAMTS6	27170	-	Ambiguous circRNA
chr11	130130750	130131824	ZBTB44	18169	-	Ambiguous circRNA
chr9	103261046	103279053	C9orf30-TMEFF1|TMEFF1	19200	+	Other circRNA
chr16	47531309	47549512	PHKB	19734	+	Other circRNA
chr4	7870348	7873807	AFAP1	22995	-	AUG circRNA
chr10	117221450	117228839	ATRNL1	17092	+	Other circRNA
chr10	32197099	32199491	ARHGAP12	14878	-	AUG circRNA
chr8	131370262	131374017	ASAP1	21060	-	AUG circRNA
chr7	155465560	155473602	RBM33	16139	+	Other circRNA
chr4	129913321	129925031	SCLT1	16675	-	Other circRNA
chr6	47251673	47254331	TNFRSF21	18131	-	Other circRNA
chr1	67356836	67371058	WDR78	16928	-	Other circRNA
chr4	77055327	77065626	NUP54	19683	-	Ambiguous circRNA
chr2	36623756	36669878	CRIM1	21184	+	Other circRNA
chr22	46125304	46136418	ATXN10	17106	+	Other circRNA
chr9	16435552	16437522	BNC2	9496	-	Ambiguous circRNA
chr8	18622958	18662408	PSD3	22647	-	Ambiguous circRNA
chr3	63898263	63898901	ATXN7	13430	+	AUG circRNA
chr5	137320945	137324004	FAM13B	15480	-	Other circRNA
chr21	38792600	38794168	DYRK1A	18040	+	Ambiguous circRNA
chr7	56049902	56051561	GBAS	13624	+	Other circRNA
chr12	70193988	70195501	RAB3IP	14965	+	Other circRNA
chr9	134312006	134314448	PRRC2B	14760	+	Other circRNA
chr2	40655612	40657441	SLC8A1	15529	-	AUG circRNA
chr6	155095122	155116273	SCAF8	16290	+	Other circRNA
chr3	157839891	157841780	RSRC1	16629	+	AUG circRNA
chr18	8718421	8720494	CCDC165	16906	+	AUG circRNA
chr8	131164981	131193126	ASAP1	19100	-	Ambiguous circRNA
chr1	35824525	35827390	ZMYM4	15586	+	Ambiguous circRNA
chr2	36668400	36669878	CRIM1	18832	+	Other circRNA
chr2	9048750	9098771	MBOAT2	17281	-	Other circRNA
chr1	117944807	117957453	MAN1A2	14612	+	Other circRNA
chr22	21288066	21288532	CRKL	15289	+	Other circRNA
chr15	89656955	89659752	ABHD2	14151	+	AUG circRNA
chr7	100410368	100410830	EPHB4	16842	-	Other circRNA
chr9	114148656	114154104	KIAA0368	16881	-	Other circRNA
chr14	102506572	102507010	DYNC1H1	16667	+	Other circRNA
chr4	151388824	151412187	LRBA	11299	-	Other circRNA
chr9	33953282	33963789	UBAP2	14251	-	Ambiguous circRNA
chr6	107824860	107827631	SOBP	14643	+	Other circRNA
chr12	1136913	1137738	ERC1	16923	+	Ambiguous circRNA
chr21	17135209	17138460	USP25	15554	+	Other circRNA
chr21	16386664	16415895	NRIP1	17062	-	Other circRNA
chr4	39739039	39776553	UBE2K	15088	+	Ambiguous circRNA
chr5	38523520	38530768	LIFR	13014	-	AUG circRNA
chr2	120885263	120932580	EPB41L5	13546	+	Other circRNA
chr1	29481207	29481422	SRSF4	15680	-	Other circRNA
chr1	155408117	155408859	ASH1L	14352	-	Other circRNA
chr4	37633006	37640126	RELL1	13847	-	Other circRNA
chr12	95602618	95605043	FGD6	13841	-	Other circRNA
chr7	156619298	156629579	LMBR1	15572	-	Ambiguous circRNA
chr5	78734832	78752841	HOMER1	12132	-	Other circRNA
chr6	76412360	76412788	SENP6	12027	+	Other circRNA
chrX	147743428	147744289	AFF2	12788	+	Other circRNA
chr2	200233327	200298237	SATB2	16717	-	Other circRNA
chr12	120592773	120593523	GCN1L1	13571	-	Other circRNA
chr19	18650180	18650530	FKBP8	11958	-	Other circRNA
chr1	247319707	247323115	ZNF124	11891	-	Ambiguous circRNA
chr16	15808765	15808938	MYH11	6375	-	Other circRNA
chr8	141856358	141900868	PTK2	15056	-	Ambiguous circRNA
chr6	158703294	158735300	TULP4	12849	+	AUG circRNA
chr20	2944917	2945848	PTPRA	11217	+	Ambiguous circRNA
chr17	57808781	57816308	VMP1	12686	+	Ambiguous circRNA
chr4	83799882	83803093	SEC31A	15058	-	AUG circRNA
chr15	101104896	101105470		11546	-	Other circRNA
chr8	18656804	18662408	PSD3	14539	-	Ambiguous circRNA
chr22	32874967	32875262	FBXO7	11636	+	Ambiguous circRNA
chr14	73614502	73614802	PSEN1	11150	+	AUG circRNA
chr1	117944807	117984947	MAN1A2	12122	+	Other circRNA
chr6	7176887	7189555	RREB1	15452	+	AUG circRNA
chr20	62407030	62422143	ZBTB46	13423	-	Ambiguous circRNA
chr3	145838898	145842016	PLOD2	14673	-	Ambiguous circRNA
chr16	69404385	69406258	TERF2	13161	-	Other circRNA
chr7	131060182	131084192	MKLN1	12668	+	Ambiguous circRNA
chr6	139264649	139265759	REPS1	11285	-	Other circRNA
chr9	86293355	86301070	UBQLN1	14089	-	Other circRNA
chr6	79752559	79770535	PHIP	13811	-	Other circRNA
chr11	18312988	18314523	HPS5	12341	-	Other circRNA
chr12	46622935	46637097	SLC38A1	12668	-	AUG circRNA
chr7	24663284	24708279	MPP6	14170	+	AUG circRNA
chr10	105382226	105420872	SH3PXD2A	13171	-	Other circRNA
chr10	103427642	103436193	FBXW4	12434	-	Other circRNA
chr16	3900297	3901010	CREBBP	13259	-	Other circRNA
chr1	1158623	1159348	SDF4	13553	-	Ambiguous circRNA
chr2	24357988	24369956	LOC375190	9900	+	Ambiguous circRNA
chr2	202010100	202014558	CFLAR	9970	+	Ambiguous circRNA
chr2	203329531	203332412	BMPR2	12850	+	Other circRNA
chr10	86177526	86185649	FAM190B	11078	+	Ambiguous circRNA
chr4	3088665	3109150	HTT	11400	+	Other circRNA
chr8	141828375	141900868	PTK2	13245	-	Ambiguous circRNA
chr17	44248220	44249598	KIAA1267	15517	-	AUG circRNA
chr6	87925620	87928449	ZNF292	12057	+	Other circRNA
chr10	34558584	34573173	PARD3	9752	-	Other circRNA
chr3	31617887	31621588	STT3B	12047	+	Other circRNA
chr9	96233422	96261168	FAM120A	11871	+	Other circRNA
chr11	120916382	120930794	TBCEL	12750	+	Ambiguous circRNA
chr10	31661946	31676195	ZEB1	15285	+	Ambiguous circRNA
chr15	62299506	62306191	VPS13C	9940	-	Other circRNA
chr2	148730307	148733544	ORC4	9855	-	Ambiguous circRNA
chr2	190656515	190682906	PMS1	12577	+	Ambiguous circRNA
chr1	23356961	23377013	KDM1A	10910	+	Other circRNA
chr16	68155889	68157024	NFATC3	8373	+	Ambiguous circRNA
chr3	56626997	56628056	CCDC66	10654	+	Ambiguous circRNA
chr19	57967020	57967550	VN1R1	11187	-	Other circRNA
chr5	113740134	113740553	KCNN2	9861	+	Other circRNA
chr8	128902834	128903244	PVT1	13146	+	Other circRNA
chr11	85707868	85714494	PICALM	10604	-	Ambiguous circRNA
chr3	197541778	197547301	LRCH3	11255	+	Other circRNA
chr11	61205096	61205585	SDHAF2	9607	+	Other circRNA
chr2	208841374	208842310	PLEKHM3	10655	-	Other circRNA
chr8	122640953	122641580	HAS2	15218	-	Other circRNA
chr4	38091552	38104778	TBC1D1	9914	+	Other circRNA
chr18	12999419	13019205	CEP192	12353	+	AUG circRNA
chr3	169854206	169867032	PHC3	9922	-	Other circRNA
chr22	46096161	46136418	ATXN10	10758	+	Ambiguous circRNA
chr7	40027197	40041630	CDK13	11313	+	Other circRNA
chr5	73136304	73136585	RGNEF	9110	+	Other circRNA
chr5	138699447	138700432	PAIP2	11330	+	AUG circRNA
chr6	159004985	159010814	TMEM181	11574	+	Other circRNA
chr2	136432901	136437894	R3HDM1	10691	+	Other circRNA
chr5	14316621	14336836	TRIO	14485	+	Ambiguous circRNA
chr2	58449076	58459247	FANCL	8819	-	Other circRNA
chr10	49609654	49618211	MAPK8	9391	+	AUG circRNA
chr3	169863210	169867032	PHC3	8879	-	Other circRNA
chr9	134381500	134381840	POMT1	9963	+	Ambiguous circRNA
chr9	33886878	33900269	UBE2R2	9123	+	Other circRNA
chr15	41988272	41991357	MGA	9351	+	Other circRNA
chr6	159001971	159010814	TMEM181	10758	+	Other circRNA
chr20	60714130	60716000	PSMA7	11383	-	Other circRNA
chr19	17212469	17213367	MYO9B	12311	+	AUG circRNA
chr11	57258696	57259335	SLC43A1	6840	-	Other circRNA
chr4	52729602	52758017	DCUN1D4	10987	+	Ambiguous circRNA
chr20	39721111	39729993	TOP1	9396	+	Other circRNA
chr9	128099296	128099870	GAPVD1	9085	+	Other circRNA
chr2	239090705	239093928	ILKAP	9744	-	Other circRNA
chr21	46548316	46554747	ADARB1	8774	+	Other circRNA
chr3	125032151	125050082	ZNF148	10438	-	AUG circRNA
chr19	41754418	41754725	AXL	8587	+	Other circRNA
chr8	141749116	141762415	PTK2	9287	-	Ambiguous circRNA
chr10	17746429	17747740	STAM	9250	+	Other circRNA
chr3	171830241	171851336	FNDC3B	11572	+	Ambiguous circRNA
chr1	66378927	66384518	PDE4B	13340	+	AUG circRNA
chr12	121220457	121222396	SPPL3	10355	-	Other circRNA
chr11	12785725	12785981	TEAD1	11888	+	AUG circRNA
chr14	73614502	73614814	PSEN1	8552	+	AUG circRNA
chr5	138614015	138614818	SNHG4|MATR3	11392	+	Ambiguous circRNA
chr13	61013821	61041513	TDRD3	8893	+	Ambiguous circRNA
chr4	140046317	140060651	ELF2	8688	-	AUG circRNA
chr7	35707043	35712888	HERPUD2	9447	-	Other circRNA
chr4	52729602	52744020	DCUN1D4	9652	+	Ambiguous circRNA
chr1	52959282	52975384	ZCCHC11	9152	-	Ambiguous circRNA
chr12	32751430	32764217	FGD4	10059	+	Ambiguous circRNA
chr10	31661946	31750166	ZEB1	12118	+	Ambiguous circRNA
chr22	50810448	50832564	PPP6R2	9692	+	AUG circRNA
chr15	76566752	76588078	ETFA	10849	-	Other circRNA
chr1	33413822	33415375	RNF19B	9856	-	Other circRNA
chr8	95549330	95550574	KIAA1429	8526	-	Other circRNA
chr9	86292641	86293514	UBQLN1	9889	-	Other circRNA
chr19	5604593	5604947	SAFB2	8607	-	Other circRNA
chr5	153413350	153414527	FAM114A2	9742	-	Ambiguous circRNA
chr2	99786012	99787892	MITD1	9218	-	Other circRNA
chr6	87920168	87928449	ZNF292	9375	+	Other circRNA
chr6	73016960	73043538	RIMS1	8423	+	Other circRNA
chr7	43679047	43680248	C7orf44	6199	-	Other circRNA
chr11	106849344	106856857	GUCY1A2	7979	-	Other circRNA
chrX	53641494	53642796	HUWE1	8814	-	Other circRNA
chr6	144808683	144814592	UTRN	9932	+	Other circRNA
chr7	152007050	152012423	MLL3	9278	-	Other circRNA
chr21	37619814	37620866	DOPEY2	8078	+	Other circRNA
chr10	99196173	99197507	EXOSC1	8032	-	Ambiguous circRNA
chr4	148778703	148803083	ARHGAP10	7271	+	Other circRNA
chr5	167915606	167924353	RARS	9889	+	Ambiguous circRNA
chr19	45766370	45766625	MARK4	9610	+	Other circRNA
chr2	36615114	36623930	CRIM1	12107	+	Other circRNA
chr10	112723882	112745523	SHOC2	9647	+	AUG circRNA
chr10	15858833	15889942	FAM188A	8918	-	Ambiguous circRNA
chr14	50616725	50616948	SOS2	8671	-	Ambiguous circRNA
chr7	24663284	24690331	MPP6	9157	+	AUG circRNA
chr19	47767859	47768203	CCDC9	6983	+	Other circRNA
chr2	68717321	68772444	APLF	8832	+	Other circRNA
chr14	97299803	97327072	VRK1	8749	+	AUG circRNA
chr7	155457868	155473602	RBM33	8900	+	Other circRNA
chr10	15875628	15889942	FAM188A	7677	-	Ambiguous circRNA
chr11	32948702	32956981	QSER1	6752	+	AUG circRNA
chr10	126370175	126370948	FAM53B	8486	-	Other circRNA
chr21	38792600	38845182	DYRK1A	9148	+	Ambiguous circRNA
chr17	65941524	65972074	BPTF	5770	+	Other circRNA
chr13	96409897	96416207	DNAJC3	9250	+	Other circRNA
chr2	9083315	9098771	MBOAT2	8393	-	Other circRNA
chr21	40600425	40601362	BRWD1	8204	-	Ambiguous circRNA
chr4	151023629	151023964	DCLK2	7907	+	Ambiguous circRNA
chr16	1859238	1859834	HAGH	6642	-	Other circRNA
chr2	63206322	63223901	EHBP1	8322	+	Other circRNA
chr13	21305979	21306260	N6AMT2	6779	-	Ambiguous circRNA
chr3	98568304	98600611	DCBLD2	11600	-	Other circRNA
chr3	138289159	138291774	CEP70	7188	-	AUG circRNA
chr4	121675707	121732604	PRDM5	7849	-	Other circRNA
chr10	116879948	116931050	ATRNL1	7440	+	Other circRNA
chr5	82832825	82838087	VCAN	5924	+	Other circRNA
chr18	9583114	9595100	PPP4R1	8788	-	Ambiguous circRNA
chr19	41242890	41243674	ITPKC	6566	+	Other circRNA
chr8	71071739	71075089	NCOA2	7828	-	Other circRNA
chr18	74561481	74563895	ZNF236	7571	+	Ambiguous circRNA
chr16	53175090	53191453	CHD9	8112	+	AUG circRNA
chr5	56160560	56161804	MAP3K1	7235	+	Other circRNA
chr4	1219147	1235307	CTBP1	8010	-	AUG circRNA
chr15	85657103	85664245	PDE8A	8060	+	Other circRNA
chr5	109049220	109051965	MAN2A1	8135	+	Other circRNA
chr10	105197771	105198565	PDCD11	8895	+	Other circRNA
chr5	179688683	179707608	MAPK9	8750	-	AUG circRNA
chr1	219366423	219414650	LYPLAL1	8227	+	Other circRNA
chr1	58971731	59004982	OMA1	6808	-	AUG circRNA
chr2	211018218	211019335	C2orf67	7168	-	AUG circRNA
chr10	31661946	31676727	ZEB1	10127	+	Ambiguous circRNA
chr19	5047486	5082515	KDM4B	7648	+	Other circRNA
chr1	51868106	51874004	EPS15	8019	-	Other circRNA
chr4	87967317	87968746	AFF1	5399	+	Other circRNA
chr13	78293666	78327493	SLAIN1	7268	+	Ambiguous circRNA
chr7	65705311	65751696	TPST1	9352	+	AUG circRNA
chr16	58594115	58594266	CNOT1	7098	-	Ambiguous circRNA
chr2	122363276	122363756	CLASP1	7029	-	Ambiguous circRNA
chr1	40654726	40668286	RLF	7730	+	Other circRNA
chr2	55252221	55255356	RTN4	7403	-	Ambiguous circRNA
chr3	196831773	196846401	DLG1	9307	-	Ambiguous circRNA
chr7	91924202	91957214	ANKIB1	7883	+	AUG circRNA
chr6	163876310	163899928	QKI	6513	+	Other circRNA
chr14	55168779	55169298	SAMD4A	7694	+	Ambiguous circRNA
chr1	243708811	243736350	AKT3	8600	-	Other circRNA
chr17	7402357	7402810	POLR2A	8427	+	Other circRNA
chr8	141889569	141900868	PTK2	8351	-	Ambiguous circRNA
chr9	6880011	6893232	KDM4C	6918	+	Ambiguous circRNA
chr7	5680784	5692141	RNF216	4494	-	Other circRNA
chr3	3819408	3830758	SUMF1	7274	-	Other circRNA
chr2	100078957	100081447	REV1	6648	-	AUG circRNA
chr7	128845043	128846428	SMO	7473	+	Other circRNA
chr9	98740342	98766983	C9orf102	8030	+	Other circRNA
chr7	140402665	140404763	NDUFB2	5780	+	Ambiguous circRNA
chr12	28458581	28460682	CCDC91	7399	+	Ambiguous circRNA
chr9	96233422	96238620	FAM120A	6691	+	Other circRNA
chr18	45391429	45423180	SMAD2	7574	-	AUG circRNA
chr8	38287199	38287466	FGFR1	6991	-	Ambiguous circRNA
chr10	112356155	112358048	SMC3	7114	+	Other circRNA
chr2	37543379	37544322	PRKD3	7435	-	AUG circRNA
chrX	107083899	107097934	MID2	8445	+	Other circRNA
chr7	22330793	22357656	RAPGEF5	6149	-	AUG circRNA
chr15	90982563	90986710	IQGAP1	7074	+	Other circRNA
chr16	80718434	80719026	CDYL2	9290	-	Other circRNA
chr6	86267693	86284096	SNX14	6540	-	Ambiguous circRNA
chr19	30476129	30477324	URI1|C19orf2	7637	+	Other circRNA
chr15	30053341	30065560	TJP1	6956	-	Other circRNA
chr1	9991948	9994918	LZIC	7425	-	Other circRNA
chr12	12397195	12397589	LRP6	5931	-	Other circRNA
chr16	69729038	69729282	NFAT5	7481	+	Other circRNA
chr18	51797729	51800460	POLI	6604	+	Other circRNA
chr16	58593707	58594266	CNOT1	6646	-	Ambiguous circRNA
chr11	13435076	13443385	BTBD10	7967	-	Ambiguous circRNA
chr21	37711076	37717005	MORC3	6713	+	Other circRNA
chr1	8555122	8617582	RERE	6092	-	Other circRNA
chr20	36685933	36694658	RPRD1B	7413	+	Other circRNA
chr18	9583114	9595151	PPP4R1	8005	-	Other circRNA
chr3	129599151	129599402	TMCC1	6268	-	Other circRNA
chr11	77394754	77404656	RSF1	6351	-	Other circRNA
chr19	39076577	39076831	RYR1	5797	+	Other circRNA
chr16	47531309	47581459	PHKB	7871	+	Ambiguous circRNA
chr9	33351557	33352717	NFX1	7970	+	Other circRNA
chr2	64083439	64085070	UGP2	6713	+	Ambiguous circRNA
chr22	43435785	43442579	TTLL1	6112	-	Other circRNA
chr1	65830317	65831879	DNAJC6	7215	+	Ambiguous circRNA
chr5	109049220	109065214	MAN2A1	7098	+	Other circRNA
chr2	240929490	240946787	NDUFA10	6665	-	Other circRNA
chr2	24046127	24046439	ATAD2B	6507	-	Ambiguous circRNA
chr5	179976930	179980471	CNOT6	7261	+	Other circRNA
chr1	12638745	12639440	DHRS3	6411	-	Other circRNA
chr3	111632165	111639266	PHLDB2	7298	+	Other circRNA
chr9	113703700	113735838	LPAR1	9616	-	AUG circRNA
chr14	66028054	66028484	FUT8	6332	+	Ambiguous circRNA
chr8	105080739	105161076	RIMS2	6214	+	Other circRNA
chr1	35846859	35854683	ZMYM4	7287	+	Other circRNA
chrX	24190831	24197887	ZFX	7275	+	AUG circRNA
chr4	75040222	75091111	MTHFD2L	8494	+	Ambiguous circRNA
chr19	49136700	49136912	DBP	5682	-	Other circRNA
chr5	68470703	68471364	CCNB1	8679	+	Other circRNA
chr1	155644800	155649303	YY1AP1	5947	-	Ambiguous circRNA
chr3	50145502	50145737	RBM5	6150	+	Other circRNA
chr12	96717725	96728643	CDK17	7605	-	AUG circRNA
chr8	42914234	42919358	FNTA	7164	+	Other circRNA
chr9	14639893	14680160	ZDHHC21	6264	-	AUG circRNA
chr3	47466974	47470160	SCAP	7148	-	Other circRNA
chr4	54280781	54294350	FIP1L1	6207	+	Other circRNA
chr5	16779653	16783578	MYO10	8438	-	Other circRNA
chr21	38792600	38802702	DYRK1A	7124	+	Ambiguous circRNA
chr1	180953812	180962561	STX6	6817	-	Ambiguous circRNA
chr15	76584771	76588078	ETFA	6599	-	Other circRNA
chr12	124904502	124915333	NCOR2	5327	-	Other circRNA
chr5	170610198	170632616	RANBP17	5978	+	Ambiguous circRNA
chr6	13632601	13644961	RANBP9	6469	-	Ambiguous circRNA
chr10	74474868	74475660	MCU	5541	+	Other circRNA
chr16	68300495	68300624	SLC7A6	6193	+	Ambiguous circRNA
chr8	48308935	48320523	KIAA0146	5267	+	Ambiguous circRNA
chr1	115005725	115007010	TRIM33	6041	-	Other circRNA
chr1	21083658	21100103	HP1BP3	5753	-	Other circRNA
chr1	155823066	155823597	GON4L	7781	-	Ambiguous circRNA
chr11	61133516	61135470	TMEM138	7149	+	Ambiguous circRNA
chr12	100166699	100175875	ANKS1B	5350	-	Other circRNA
chr4	1902352	1906105	WHSC1	6674	+	Ambiguous circRNA
chr5	36953719	36976504	NIPBL	5675	+	AUG circRNA
chr7	73770739	73771807	CLIP2	6411	+	Other circRNA
chr4	10099334	10105610	WDR1	6511	-	Other circRNA
chr14	45587230	45599993	FKBP3	5938	-	Other circRNA
chr14	35331249	35331528	BAZ1A	5450	-	Other circRNA
chr14	23375403	23380612	RBM23	6465	-	Ambiguous circRNA
chr18	60206913	60217693	ZCCHC2	5408	+	Ambiguous circRNA
chr16	11114049	11154879	CLEC16A	6534	+	Other circRNA
chr17	35800605	35800763	TADA2A	6406	+	Ambiguous circRNA
chr4	66197690	66218821	EPHA5	4309	-	Other circRNA
chr2	172782046	172809519	HAT1	5583	+	Ambiguous circRNA
chr2	153431649	153437563	FMNL2	5947	+	Other circRNA
chr10	103552595	103570071	MGEA5	6289	-	Other circRNA
chr19	41089303	41089623	SHKBP1	6938	+	Other circRNA
chr9	111812562	111812972	C9orf5	5915	-	Ambiguous circRNA
chr2	231307651	231314970	SP100	7161	+	Other circRNA
chr1	21097422	21100103	HP1BP3	5365	-	Other circRNA
chr10	7285519	7327916	SFMBT2	5030	-	Other circRNA
chr7	24663281	24708279	MPP6	6581	+	AUG circRNA
chr5	10415599	10417516	MARCH6	3827	+	Other circRNA
chr14	75513078	75516421	MLH3	6206	-	Ambiguous circRNA
chr9	138741982	138774924	CAMSAP1	6613	-	Ambiguous circRNA
chr7	30661008	30662078	GARS	7540	+	Other circRNA
chr6	111208707	111211559	AMD1	6017	+	Ambiguous circRNA
chr3	142455220	142467302	TRPC1	6087	+	Other circRNA
chr1	92798947	92811471	RPAP2	5423	+	Ambiguous circRNA
chr1	31465236	31468067	PUM1	6258	-	Other circRNA
chr4	106345352	106377902	PPA2	5444	-	Ambiguous circRNA
chr7	22347957	22357656	RAPGEF5	4499	-	AUG circRNA
chr7	23650789	23651172	CCDC126	4980	+	AUG circRNA
chr15	99250790	99251336	IGF1R	5389	+	Other circRNA
chr15	63988322	64008672	HERC1	6593	-	Other circRNA
chr2	201721404	201721708	CLK1	5909	-	Other circRNA
chr6	42941740	42942776	PEX6	5114	-	Ambiguous circRNA
chr5	31421378	31424578	DROSHA	4784	-	Other circRNA
chr6	137015277	137019820	MAP3K5	6331	-	Other circRNA
chr6	18236682	18258636	DEK	6278	-	Ambiguous circRNA
chr7	17908029	17915413	SNX13	5898	-	Ambiguous circRNA
chr12	83250788	83251359	TMTC2	5404	+	Other circRNA
chr2	179400458	179407088	LOC100506866	5988	+	Other circRNA
chr2	32399131	32409407	SLC30A6	5236	+	Ambiguous circRNA
chr10	7839009	7844817	ATP5C1	6089	+	Other circRNA
chr11	120276826	120278532	ARHGEF12	5216	+	Ambiguous circRNA
chr8	99718694	99719539	STK3	5595	-	Other circRNA
chrX	17151946	17157084	REPS2	3800	+	Other circRNA
chr1	95609446	95616975	TMEM56|TMEM56-RWDD3	4805	+	AUG circRNA
chr1	205585605	205593019	ELK4	4016	-	Other circRNA
chr7	129679303	129688984	ZC3HC1	4920	-	Other circRNA
chr14	102659799	102661457	WDR20	5804	+	Other circRNA
chr9	14146687	14179779	NFIB	5654	-	Ambiguous circRNA
chr18	12999419	13030607	CEP192	6661	+	AUG circRNA
chr12	51402258	51404549	SLC11A2	5809	-	Ambiguous circRNA
chr16	30740286	30740893	SRCAP	4876	+	Ambiguous circRNA
chr18	74153200	74155167	ZNF516	5705	-	AUG circRNA
chr11	85733409	85742653	PICALM	6154	-	Ambiguous circRNA
chr19	11230767	11231198	LDLR	6740	+	Other circRNA
chr7	127013395	127017383	ZNF800	5553	-	Ambiguous circRNA
chr13	21742126	21742538	SKA3	7111	-	Other circRNA
chr19	47865732	47865950	DHX34	5250	+	Other circRNA
chr2	61343113	61345251	KIAA1841	5958	+	Other circRNA
chr17	80521229	80526077	FOXK2	5550	+	Other circRNA
chr15	49528047	49531564	GALK2	5250	+	Ambiguous circRNA
chr1	160293220	160302347	COPA	5527	-	Other circRNA
chr1	92798947	92846430	RPAP2	5940	+	Ambiguous circRNA
chr18	56246045	56247780	ALPK2	3784	-	Other circRNA
chr14	71880664	71884913		5955	+	Other circRNA
chr13	113170753	113181798	TUBGCP3	5801	-	Other circRNA
chr16	71799391	71803602	AP1G1	4942	-	Ambiguous circRNA
chr10	128768965	128798571	DOCK1	5900	+	Other circRNA
chr1	26772806	26774151	DHDDS	5031	+	Other circRNA
chr16	69317950	69318147	SNTB2	4541	+	Ambiguous circRNA
chr2	191765289	191789319	GLS	7375	+	Other circRNA
chr17	45695715	45696530	NPEPPS	5811	+	Other circRNA
chr18	55833019	55919286	NEDD4L	5012	+	Ambiguous circRNA
chr1	59787207	59812070	FGGY	6000	+	Ambiguous circRNA
chr10	105767934	105778666	SLK	5524	+	Other circRNA
chr2	227729319	227779067	RHBDD1	5740	+	AUG circRNA
chr3	51575513	51624575	RAD54L2	5137	+	Ambiguous circRNA
chr7	40027197	40027857	CDK13	5794	+	Other circRNA
chr1	23397717	23398690	KDM1A	5117	+	Other circRNA
chr12	49491348	49491888	LMBR1L	4907	-	Other circRNA
chr10	70227879	70229920	DNA2	5763	-	Ambiguous circRNA
chr11	13435076	13466728	BTBD10	5984	-	Ambiguous circRNA
chr5	132227855	132228810	AFF4	5429	-	Other circRNA
chr22	42204878	42206295	CCDC134	5094	+	AUG circRNA
chr4	73956383	73958017	ANKRD17	3626	-	Other circRNA
chr5	139819703	139828890	ANKHD1|ANKHD1-EIF4EBP3	5909	+	Other circRNA
chr3	119219541	119222868	TIMMDC1	5021	+	Ambiguous circRNA
chr9	79244107	79251473	PRUNE2	2905	-	Ambiguous circRNA
chr14	91947919	91952074	SMEK1	5662	-	Ambiguous circRNA
chr9	116046574	116050544	PRPF4	2522	+	Other circRNA
chr1	59805629	59844509	FGGY	4905	+	Ambiguous circRNA
chr10	96201652	96234540	TBC1D12	5484	+	Other circRNA
chrX	154645235	154649223		4294	-	Other circRNA
chr7	33185853	33217203	BBS9	5597	+	Ambiguous circRNA
chr11	85722072	85742653	PICALM	4960	-	Ambiguous circRNA
chr12	69983264	69987393	CCT2	5317	+	Other circRNA
chr6	136472297	136476896	PDE7B	5208	+	Other circRNA
chr3	152132729	152150709	MBNL1	4378	+	Other circRNA
chr13	33306237	33309467	PDS5B	5701	+	Ambiguous circRNA
chr1	231090078	231097049	TTC13	5101	-	Ambiguous circRNA
chrY	2821949	2829687	ZFY	5599	+	AUG circRNA
chr17	75398140	75398785	2009-09-01	5353	+	Ambiguous circRNA
chr9	87317073	87325706	NTRK2	4660	+	Ambiguous circRNA
chr8	42183487	42186732	IKBKB	5652	+	Ambiguous circRNA
chr20	47570092	47580435	ARFGEF2	4798	+	Other circRNA
chr1	46105881	46108171	GPBP1L1	4848	-	Other circRNA
chr7	22999874	23030758	FAM126A	5834	-	AUG circRNA
chr16	88008653	88017865	BANP	4959	+	AUG circRNA
chr1	48821341	48825442	SPATA6	4088	-	Other circRNA
chr11	85701292	85742653	PICALM	5032	-	Other circRNA
chr3	179131199	179137293	GNB4	5568	-	Other circRNA
chr16	22360599	22361170	CDR2	5943	-	Other circRNA
chr8	131164981	131181313	ASAP1	6565	-	Other circRNA
chr3	133907680	133914026	RYK	4501	-	Other circRNA
chr12	129299319	129299615	SLC15A4	4791	-	Ambiguous circRNA
chr1	59787207	59844509	FGGY	4889	+	Ambiguous circRNA
chr10	95140975	95148911	MYOF	6008	-	Other circRNA
chr19	6702137	6702590	C3	5848	-	Other circRNA
chr3	71090478	71102924	FOXP1	4684	-	Ambiguous circRNA
chr9	128419929	128434922	MAPKAP1	5235	-	Ambiguous circRNA
chr15	90984737	90986710	IQGAP1	5129	+	Other circRNA
chr22	41738532	41739580	ZC3H7B	4065	+	Other circRNA
chr7	99952765	99953427	PILRB	3782	+	Other circRNA
chr17	40650941	40653322	ATP6V0A1	5081	+	Other circRNA
chr2	32602655	32620661	BIRC6	5375	+	Other circRNA
chr5	142434003	142437312	ARHGAP26	4270	+	Other circRNA
chr7	97820039	97823884	LMTK2	4343	+	Other circRNA
chr5	179315102	179315312	TBC1D9B	2221	-	Other circRNA
chr1	203676136	203677232	ATP2B4	4811	+	Other circRNA
chr1	211526580	211527809	TRAF5	3625	+	AUG circRNA
chr12	32760890	32764217	FGD4	5061	+	Ambiguous circRNA
chr6	69943181	69949118	BAI3	4394	+	Other circRNA
chr2	206992520	206994966	NDUFS1	4531	-	Other circRNA
chr1	156303337	156304709	CCT3	4536	-	Ambiguous circRNA
chr7	90355880	90356126	CDK14	5475	+	Ambiguous circRNA
chr3	27490141	27493989	SLC4A7	6174	-	Ambiguous circRNA
chr1	236969443	236979843	MTR	4600	+	Ambiguous circRNA
chr1	70758070	70781249	ANKRD13C	5332	-	Other circRNA
chr1	185183638	185200840	SWT1	4028	+	Other circRNA
chr1	243579003	243589860	SDCCAG8	5636	+	Other circRNA
chr11	120343758	120348235	ARHGEF12	5176	+	Other circRNA
chr2	8910799	8917022	KIDINS220	4662	-	Other circRNA
chr12	116668237	116675510	MED13L	5359	-	Other circRNA
chr12	123983090	123984083	RILPL1	3436	-	Other circRNA
chr2	148730307	148739650	ORC4	4426	-	AUG circRNA
chr7	129760588	129762042	KLHDC10	4888	+	Other circRNA
chr22	46085591	46114373	ATXN10	5208	+	Ambiguous circRNA
chr7	121753171	121773795	AASS	5085	-	AUG circRNA
chr5	43675612	43704502	NNT	4827	+	Other circRNA
chr22	22160138	22162135	MAPK1	4280	-	Other circRNA
chr6	30618770	30619243	C6orf136	3873	+	Other circRNA
chr17	1540002	1540356	SCARF1	6587	-	Ambiguous circRNA
chr12	27867712	27877119	MRPS35	4568	+	Other circRNA
chr12	70671911	70704797	CNOT2	5100	+	AUG circRNA
chr6	16326624	16328701	ATXN1	2771	-	AUG circRNA
chr1	215342541	215345526	KCNK2	5236	+	Ambiguous circRNA
chr1	78183551	78191447	USP33	4301	-	Other circRNA
chr14	101403739	101415933		5632	+	Other circRNA
chr10	74100546	74100928	DNAJB12	4942	-	Other circRNA
chr8	106431371	106456609	ZFPM2	4829	+	Other circRNA
chr16	15808765	15809129	MYH11	2129	-	Other circRNA
chr12	111855922	111856681	SH2B3	4734	+	AUG circRNA
chr1	219366423	219392054	LYPLAL1	4766	+	Other circRNA
chr6	170846321	170858201	PSMB1	4049	-	Ambiguous circRNA
chr10	99196947	99197507	EXOSC1	3397	-	Ambiguous circRNA
chr7	99090662	99092254	ZNF394	5106	-	Ambiguous circRNA
chr13	52971366	52972329	THSD1	6603	-	Other circRNA
chr8	71126137	71128999	NCOA2	4315	-	AUG circRNA
chr18	51804072	51813781	POLI	4561	+	Other circRNA
chr18	54423813	54426184	WDR7	4128	+	Ambiguous circRNA
chr6	160467529	160469575	IGF2R	3981	+	Other circRNA
chr4	146767107	146770713	ZNF827	4666	-	Other circRNA
chr6	160819010	160831878	SLC22A3	3441	+	Ambiguous circRNA
chr13	100909848	100925600	PCCA	3808	+	Other circRNA
chr20	46252654	46262380	NCOA3	4133	+	Other circRNA
chr7	140055467	140058585	SLC37A3	3817	-	Other circRNA
chr9	134305476	134308181	PRRC2B	5041	+	AUG circRNA
chr5	145197456	145205763	PRELID2	5105	-	AUG circRNA
chr18	21644103	21649235	TTC39C	4161	+	Ambiguous circRNA
chr5	74109664	74137504	FAM169A	2579	-	AUG circRNA
chr3	35721278	35732497	ARPP21	4405	+	AUG circRNA
chr1	40319641	40323089	TRIT1	4377	-	Other circRNA
chr19	18648410	18649243	FKBP8	4157	-	Other circRNA
chr5	60768507	60768864	ZSWIM6	5524	+	Other circRNA
chr13	26974589	26975761	CDK8	3425	+	Other circRNA
chr4	25334804	25335610	ZCCHC4	3472	+	Other circRNA
chr5	176370335	176378578	UIMC1	4895	-	Other circRNA
chr15	100871093	100874385	ADAMTS17	3401	-	Ambiguous circRNA
chr19	3623685	3624160	C19orf29	3274	-	Ambiguous circRNA
chr10	126631025	126631876	ZRANB1	4703	+	Other circRNA
chr11	46515157	46529920	AMBRA1	3770	-	Other circRNA
chr2	207144263	207162097	ZDBF2	5011	+	AUG circRNA
chr4	178274461	178274882	NEIL3	5107	+	Other circRNA
chr6	158994451	159010814	TMEM181	4703	+	Ambiguous circRNA
chr3	110830876	110845182	PVRL3	4662	+	Other circRNA
chr17	37864573	37866734	ERBB2	4289	+	Ambiguous circRNA
chr6	131247744	131277639	EPB41L2	3524	-	AUG circRNA
chr11	128993340	129034322	ARHGAP32	3964	-	Ambiguous circRNA
chr6	146209155	146216113	SHPRH	4314	-	Other circRNA
chr22	46085591	46136418	ATXN10	5200	+	Ambiguous circRNA
chr19	8520288	8528570	HNRNPM	5138	+	Other circRNA
chr12	69644908	69656342	CPSF6	2830	+	Other circRNA
chr12	120995084	120995485	RNF10	4368	+	Ambiguous circRNA
chr3	183361267	183390272	KLHL24	3738	+	AUG circRNA
chr11	72695132	72700142	FCHSD2	3506	-	Ambiguous circRNA
chr4	39915230	39927553	PDS5A	5462	-	Other circRNA
chr12	46633461	46637097	SLC38A1	4097	-	AUG circRNA
chr18	39623696	39629569	PIK3C3	4910	+	Other circRNA
chr11	107916996	107925682	CUL5	4153	+	Ambiguous circRNA
chr5	127474288	127488497	SLC12A2	3629	+	Ambiguous circRNA
chr4	148860975	148876525	ARHGAP10	3148	+	Other circRNA
chr7	139415730	139416814	HIPK2	3871	-	Other circRNA
chr5	145176004	145205763	PRELID2	4765	-	AUG circRNA
chr15	65471271	65472542	CLPX	4093	-	Ambiguous circRNA
chr9	21476897	21477291	MIR31HG	6688	-	Other circRNA
chr12	46319924	46322642	SCAF11	3861	-	Other circRNA
chr4	48686689	48712715	FRYL	4824	-	Other circRNA
chr14	23395341	23396869	PRMT5	3686	-	Ambiguous circRNA
chr9	33986757	34017187	UBAP2	5019	-	AUG circRNA
chr7	104678572	104681470	MLL5	4026	+	Ambiguous circRNA
chr18	8113483	8143777	PTPRM	3073	+	Other circRNA
chr2	224862831	224866639	SERPINE2	6282	-	Ambiguous circRNA
chr6	161455290	161471011	MAP3K4	3962	+	Ambiguous circRNA
chr19	34921480	34929671	UBA2	4400	+	Ambiguous circRNA
chr1	16044387	16047883	PLEKHM2	4018	+	Other circRNA
chr6	131276244	131277639	EPB41L2	3301	-	AUG circRNA
chr19	19750893	19751380	GMIP	4736	-	Other circRNA
chr12	124071293	124074996	TMED2	5879	+	Other circRNA
chr17	30315338	30315516	SUZ12	3704	+	Other circRNA
chr7	158580694	158591763	ESYT2	4089	-	Ambiguous circRNA
chr9	113734352	113773970	LPAR1	5340	-	AUG circRNA
chr7	156758963	156759786	NOM1	5065	+	Other circRNA
chr5	72157634	72161556	TNPO1	4277	+	Other circRNA
chr9	132719638	132720832	FNBP1	3273	-	Other circRNA
chr16	18809246	18810156	ARL6IP1	4011	-	Ambiguous circRNA
chr3	47139444	47147610	SETD2	4357	-	Other circRNA
chr4	83799882	83803090	SEC31A	4599	-	AUG circRNA
chr6	3076997	3078169	RIPK1	3239	+	Ambiguous circRNA
chr19	50902107	50902741	POLD1	3836	+	Ambiguous circRNA
chr14	104245081	104263855	PPP1R13B	4444	-	Ambiguous circRNA
chr5	64863339	64868113	PPWD1	4011	+	Other circRNA
chr11	18312988	18313566	HPS5	3731	-	Other circRNA
chr18	13681603	13682104	FAM210A	4860	-	AUG circRNA
chr8	103372298	103373854	UBR5	4000	-	Other circRNA
chr8	22054192	22054933	BMP1	3897	+	Ambiguous circRNA
chr6	13639794	13644961	RANBP9	3834	-	Ambiguous circRNA
chr4	48371865	48385801	SLAIN2	3557	+	Other circRNA
chr16	53189837	53191453	CHD9	3800	+	AUG circRNA
chr11	108046972	108047817	NPAT	3919	-	Other circRNA
chr4	1902352	1936989	WHSC1	4520	+	Ambiguous circRNA
chr3	197592293	197593090	LRCH3	4143	+	Other circRNA
chr20	2967410	2969120	PTPRA	3752	+	Ambiguous circRNA
chr4	73950965	73958017	ANKRD17	3066	-	Other circRNA
chr3	127980970	127983624	EEFSEC	3693	+	Other circRNA
chr4	22403053	22404422	GPR125	4152	-	Other circRNA
chr12	22637630	22659753	KIAA0528	3771	-	Other circRNA
chr9	20923658	20933102	KIAA1797	4196	+	Other circRNA
chr8	109462051	109468159	TTC35	3842	+	Other circRNA
chr18	42529845	42533305	SETBP1	2483	+	Other circRNA
chr7	716865	751164	PRKAR1B	4130	-	AUG circRNA
chr6	76344422	76388643	SENP6	3544	+	Other circRNA
chr10	86198267	86237420	FAM190B	3313	+	Other circRNA
chr14	35020919	35024118		3217	-	Other circRNA
chr5	154330380	154346797	MRPL22	4341	+	Other circRNA
chr2	202625603	202626541	ALS2	4594	-	Other circRNA
chr15	50592985	50593565	GABPB1	4364	-	Other circRNA
chr20	32617574	32619410	RALY	3773	+	Other circRNA
chr22	40749076	40750331	ADSL	2994	+	Other circRNA
chr11	120347369	120348235	ARHGEF12	3766	+	Other circRNA
chr9	111868787	111870850	C9orf5	3052	-	Ambiguous circRNA
chr3	178921331	178922376	PIK3CA	3654	+	Other circRNA
chr19	11289020	11289396	KANK2	3173	-	Other circRNA
chr7	111575594	111585853	DOCK4	4226	-	Ambiguous circRNA
chr1	12061457	12062160	MFN2	3171	+	Other circRNA
chr1	89236034	89237562	PKN2	3776	+	Other circRNA
chr3	170906490	170912424	TNIK	3687	-	Other circRNA
chr16	3586121	3586994	CLUAP1	2615	+	Other circRNA
chr5	38991050	39021238	RICTOR	4434	-	Ambiguous circRNA
chr13	28748408	28752072	PAN3	4635	+	Other circRNA
chr21	34804483	34805178	IFNGR2	3368	+	Other circRNA
chr3	57276883	57282379	APPL1	3557	+	Other circRNA
chr11	33572585	33573787	C11orf41	4086	+	Other circRNA
chr6	22020567	22020771	LINC00340	3789	+	Other circRNA
chr1	21415630	21437876	EIF4G3	3298	-	Other circRNA
chrX	10031484	10066619	WWC3	5262	+	Ambiguous circRNA
chr7	131071878	131084192	MKLN1	3682	+	Ambiguous circRNA
chr13	70514171	70549934	KLHL1	3762	-	Other circRNA
chr5	74130250	74137504	FAM169A	2508	-	AUG circRNA
chr15	67524151	67529158	AAGAB	4176	-	Ambiguous circRNA
chr12	112191575	112191719	ACAD10	1876	+	Other circRNA
chr6	57058639	57075243	RAB23	3511	-	Ambiguous circRNA
chr9	88233897	88248289	AGTPBP1	3649	-	Other circRNA
chr1	42730785	42744343	FOXJ3	3667	-	Other circRNA
chr14	31596990	31602881	HECTD1	4032	-	Other circRNA
chr22	36006930	36007153	MB	2729	-	Other circRNA
chr3	197592293	197602646	LRCH3	3877	+	Other circRNA
chr6	84108085	84117620	ME1	3021	-	Other circRNA
chr1	28116072	28120143	STX12	3742	+	Other circRNA
chr18	8714136	8720494	CCDC165	4253	+	AUG circRNA
chr3	107429298	107435696	BBX	3466	+	Ambiguous circRNA
chr1	44773981	44804994	ERI3	4144	-	Ambiguous circRNA
chr18	53017589	53018234	TCF4	3815	-	Ambiguous circRNA
chr11	73418464	73429763	RAB6A	3852	-	Other circRNA
chr2	135010665	135012215	MGAT5	4954	+	AUG circRNA
chr4	120517677	120528452	PDE5A	4304	-	Ambiguous circRNA
chr12	69983264	69985939	CCT2	4017	+	Other circRNA
chr16	18852886	18856973	SMG1	3734	-	Other circRNA
chr5	14741935	14758707	ANKH	4918	-	Other circRNA
chr2	234296902	234299129	DGKD	3995	+	Other circRNA
chr2	54278094	54284497		3660	+	Other circRNA
chr5	65284462	65290692	ERBB2IP	3991	+	AUG circRNA
chr1	146724277	146731572	CHD1L	3684	+	Ambiguous circRNA
chr21	30698379	30702014	BACH1	4097	+	Ambiguous circRNA
chr8	26439484	26441499	DPYSL2	3595	+	Ambiguous circRNA
chr4	62800557	62813994	LPHN3	2501	+	Other circRNA
chr2	135075099	135076310	MGAT5	3172	+	Other circRNA
chr10	35805450	35819171	CCNY	4068	+	Other circRNA
chr8	41518947	41519459	ANK1	2450	-	Other circRNA
chr10	225933	267296	ZMYND11	3940	+	AUG circRNA
chr1	67423741	67428843	MIER1	3819	+	Ambiguous circRNA
chr9	130101923	130104613	GARNL3	3340	+	Other circRNA
chr10	1125950	1126416	WDR37	5081	+	Ambiguous circRNA
chr15	41361767	41362745	INO80	3484	-	Ambiguous circRNA
chr11	70200406	70202360	PPFIA1	3682	+	Ambiguous circRNA
chr4	140037802	140060651	ELF2	3103	-	AUG circRNA
chr4	83793096	83796975	SEC31A	4237	-	Other circRNA
chr8	42761315	42798588	HOOK3	3474	+	Other circRNA
chr3	145820541	145842016	PLOD2	4604	-	Ambiguous circRNA
chr19	48229068	48229481	EHD2	3615	+	Other circRNA
chr5	60768507	60790237	ZSWIM6	4544	+	Other circRNA
chr17	80721840	80739597	TBCD	3552	+	Other circRNA
chr4	106155053	106158508	TET2	2772	+	Ambiguous circRNA
chr13	76287317	76335174	LMO7	5233	+	Other circRNA
chr10	29801663	29820217	SVIL	1885	-	Other circRNA
chr2	144966169	144969146	GTDC1	3551	-	Ambiguous circRNA
chr11	3789810	3789974	NUP98	3178	-	Other circRNA
chr19	3660963	3661999	PIP5K1C	3505	-	Other circRNA
chr3	27420739	27465643	SLC4A7	3731	-	Ambiguous circRNA
chr7	23015828	23030758	FAM126A	4319	-	AUG circRNA
chr10	69726439	69773943	HERC4	4660	-	Ambiguous circRNA
chr18	8076452	8088849	PTPRM	3331	+	Other circRNA
chr8	116599227	116635985	TRPS1	3799	-	AUG circRNA
chr7	77973094	77975360	MAGI2	3086	-	Ambiguous circRNA
chr19	17387303	17387718	BABAM1	3117	+	Ambiguous circRNA
chr22	28910744	28915308	TTC28	3773	-	Other circRNA
chr10	96018556	96018907	PLCE1	2512	+	Other circRNA
chr10	70404454	70406762	TET1	3177	+	Other circRNA
chr5	43675612	43677908	NNT	3629	+	Other circRNA
chr1	151288048	151288985	PI4KB	3704	-	Ambiguous circRNA
chrX	107838738	107840798	COL4A5	1733	+	Other circRNA
chr6	82923943	82924546	IBTK	3479	-	Other circRNA
chr12	2224389	2229596	CACNA1C	2627	+	Other circRNA
chr8	100286425	100287482	VPS13B	3285	+	Other circRNA
chr16	4516153	4519466	NMRAL1	3784	-	Other circRNA
chr1	197611840	197627499	DENND1B	3192	-	Ambiguous circRNA
chr7	44684925	44687358	OGDH	3577	+	Ambiguous circRNA
chr10	91511102	91522592	KIF20B	4742	+	Ambiguous circRNA
chr10	5741487	5756170	FAM208B	3413	+	Other circRNA
chr22	22153300	22162135	MAPK1	3945	-	Other circRNA
chr4	30921774	30951837	PCDH7	1903	+	Other circRNA
chr12	19615443	19626289	AEBP2	4042	+	Ambiguous circRNA
chr2	45773870	45780869	SRBD1	3383	-	Ambiguous circRNA
chr7	65751497	65751696	TPST1	3972	+	Ambiguous circRNA
chr8	142170730	142173528	DENND3	2936	+	Other circRNA
chr1	150464886	150469384	TARS2	2196	+	Ambiguous circRNA
chr6	118832460	118887479	CEP85L	3670	-	Ambiguous circRNA
chr18	46858233	46906128	DYM	3147	-	Other circRNA
chr22	32874967	32881196	FBXO7	3583	+	Ambiguous circRNA
chr20	6011930	6012726	CRLS1	3338	+	Other circRNA
chr3	124996569	124998091	SLC12A8|ZNF148	3264	-	Ambiguous circRNA
chr3	119219541	119232566	TIMMDC1	3619	+	Ambiguous circRNA
chr7	148543561	148544397	EZH2	3715	-	Ambiguous circRNA
chr3	185638891	185639914	TRA2B	3593	-	Ambiguous circRNA
chr8	28013458	28019595	ELP3	3540	+	Other circRNA
chr10	5815804	5842668	GDI2	4035	-	Other circRNA
chr10	128768965	128788867	DOCK1	4042	+	Other circRNA
chr15	63824845	63855207	USP3	3249	+	Ambiguous circRNA
chr18	19345732	19399607	MIB1	4118	+	Ambiguous circRNA
chr19	13135834	13136366	NFIX	3713	+	Other circRNA
chr14	71492833	71502874	PCNX	3446	+	Ambiguous circRNA
chr16	17352844	17353355	XYLT1	3207	-	Other circRNA
chr17	74308950	74309972	PRPSAP1	3885	-	Other circRNA
chr8	70650274	70674110	SLCO5A1	3245	-	Other circRNA
chr5	107684099	107703654	FBXL17	3256	-	Ambiguous circRNA
chr5	80911291	80946158	SSBP2	3227	-	Other circRNA
chr20	45891031	45905539	ZMYND8	3069	-	Ambiguous circRNA
chr18	9195548	9221997	ANKRD12	3279	+	Other circRNA
chr9	86294689	86301070	UBQLN1	3673	-	Other circRNA
chr6	56915571	56920595	KIAA1586	2932	+	Other circRNA
chr8	30332294	30361953	RBPMS	2357	+	Ambiguous circRNA
chr6	170852688	170858201	PSMB1	3033	-	Ambiguous circRNA
chr1	172520651	172526934	C1orf9	3612	+	Ambiguous circRNA
chr13	45725821	45781640	GTF2F2	3510	+	Other circRNA
chr3	93714717	93722752	ARL13B	3323	+	Ambiguous circRNA
chr22	38890634	38897285	DDX17	2911	-	Other circRNA
chr1	213251037	213290752	RPS6KC1	3560	+	Ambiguous circRNA
chr16	87782278	87795646	KLHDC4	3486	-	Ambiguous circRNA
chr4	79747190	79772210	BMP2K	3783	+	Ambiguous circRNA
chr6	76412360	76421132	SENP6	3332	+	Other circRNA
chr17	62248459	62265775	TEX2	3843	-	Other circRNA
chr5	151169883	151170623	G3BP1	3913	+	Ambiguous circRNA
chr21	40578033	40601362	BRWD1	3087	-	Ambiguous circRNA
chr12	111990083	111993723	ATXN2	3459	-	Ambiguous circRNA
chr10	69785302	69804320	HERC4	4631	-	Ambiguous circRNA
chr5	145634505	145638156	RBM27	3112	+	Other circRNA
chr1	28785595	28793046	PHACTR4	2402	+	Ambiguous circRNA
chr6	74190397	74191967	MTO1	3466	+	Other circRNA
chr4	5664833	5667376	EVC2	4580	-	Ambiguous circRNA
chr10	79613111	79614128	DLG5	2497	-	Ambiguous circRNA
chr17	45740454	45745776	KPNB1	3394	+	Other circRNA
chr7	135262543	135277940	NUP205	3689	+	Other circRNA
chr3	50102463	50103935	RBM6	3569	+	Ambiguous circRNA
chr16	14720962	14721193	PARN	3438	-	Ambiguous circRNA
chr10	125798030	125806240	CHST15	3604	-	AUG circRNA
chr8	141840570	141900868	PTK2	3492	-	Ambiguous circRNA
chr9	88920106	88924932	ZCCHC6	3815	-	Ambiguous circRNA
chr3	11399891	11468400	ATG7	4510	+	Other circRNA
chrX	17121840	17157084	REPS2	2136	+	Other circRNA
chr8	15508205	15531345	TUSC3	3321	+	Other circRNA
chr2	201283972	201284219	SPATS2L	3259	+	Other circRNA
chr2	107446521	107460490	ST6GAL2	2835	-	AUG circRNA
chr15	60734614	60737990	NARG2	3098	-	Other circRNA
chr1	58971731	59002413	OMA1	2812	-	Other circRNA
chr7	116339124	116340338	MET	3819	+	AUG circRNA
chr11	108098321	108100050	ATM	3495	+	AUG circRNA
chr1	107866903	107867544	NTNG1	3225	+	Other circRNA
chr7	101870646	101870949	CUX1	2537	+	Other circRNA
chr1	211952259	211966532	LPGAT1	3481	-	Other circRNA
chr2	227771508	227779067	RHBDD1	3661	+	Other circRNA
chr8	42317413	42323435	SLC20A2	3023	-	Other circRNA
chr4	140058783	140060651	ELF2	2735	-	AUG circRNA
chr4	106367539	106377902	PPA2	2784	-	Ambiguous circRNA
chr5	6623326	6625782	NSUN2	3080	-	Ambiguous circRNA
chr10	12039670	12056183	UPF2	3626	-	Other circRNA
chr3	133894452	133914026	RYK	3673	-	Other circRNA
chr14	103470264	103478525	CDC42BPB	3904	-	Other circRNA
chr22	28692185	28693840	TTC28	2681	-	Other circRNA
chr5	92889466	92899169	FLJ42709	3611	-	Other circRNA
chr5	14304569	14336836	TRIO	4151	+	Ambiguous circRNA
chr2	197777605	197786910	PGAP1	3488	-	AUG circRNA
chr6	90461149	90463341	MDN1	3289	-	Other circRNA
chr5	38991050	39003724	RICTOR	3417	-	Ambiguous circRNA
chr3	171969049	171979873	FNDC3B	3717	+	Other circRNA
chr21	17205666	17214859	USP25	3430	+	Other circRNA
chr19	11024552	11027453	CARM1	2530	+	Ambiguous circRNA
chr15	33149215	33194241	FMN1	4178	-	Other circRNA
chr4	108603170	108622441	PAPSS1	3357	-	Ambiguous circRNA
chr10	76598440	76603236	KAT6B	3245	+	AUG circRNA
chr17	63739185	63746842	CEP112	2575	-	Other circRNA
chr2	58425728	58459247	FANCL	2501	-	Other circRNA
chr2	230723487	230744844	TRIP12	3177	-	AUG circRNA
chr7	24659670	24708279	MPP6	3451	+	AUG circRNA
chr18	54426095	54448887	WDR7	3024	+	Ambiguous circRNA
chr10	32740519	32762951	CCDC7	2886	+	Ambiguous circRNA
chr6	170667313	170704667	FAM120B	1553	+	Other circRNA
chr2	203817281	203820481	ALS2CR8	2630	+	Ambiguous circRNA
chr12	94562928	94580249	PLXNC1	3162	+	Other circRNA
chr10	98667021	98667504	LCOR|C10orf12	2800	+	Other circRNA
chr2	72692288	72707879	EXOC6B	3300	-	Other circRNA
chr15	65266939	65275931	SPG21	3329	-	AUG circRNA
chr8	18725183	18730243	PSD3	3881	-	Other circRNA
chr11	120345268	120348235	ARHGEF12	3771	+	Other circRNA
chr11	85685750	85695016	PICALM	3217	-	Other circRNA
chr13	61013821	61034674	TDRD3	3421	+	Ambiguous circRNA
chr1	151139409	151139890	TNFAIP8L2-SCNM1|SCNM1	3475	+	Ambiguous circRNA
chr4	186444515	186446325	PDLIM3	1937	-	Ambiguous circRNA
chr8	22332466	22333137	PPP3CC	3632	+	Other circRNA
chr1	21599191	21616649	ECE1	2903	-	Other circRNA
chr3	171969049	172028671	FNDC3B	3232	+	Other circRNA
chr10	96005702	96006378	PLCE1	2816	+	Other circRNA
chr2	227729319	227732034	RHBDD1	2831	+	AUG circRNA
chr2	159992704	160007067	TANC1	3295	+	Other circRNA
chr6	35586872	35610620	FKBP5	2587	-	AUG circRNA
chr3	119582265	119624699	GSK3B	3477	-	Other circRNA
chr6	108243000	108250718	SEC63	3237	-	Other circRNA
chr2	9083315	9114564	MBOAT2	2893	-	Other circRNA
chr2	24786772	24807429	NCOA1	2793	+	Other circRNA
chr18	29412046	29419420	TRAPPC8	3282	-	Ambiguous circRNA
chr18	39607406	39629569	PIK3C3	3646	+	Other circRNA
chr15	43120125	43132631	TTBK2	3060	-	Other circRNA
chr2	45773870	45789895	SRBD1	3306	-	Ambiguous circRNA
chr1	117944807	117948267	MAN1A2	1930	+	Other circRNA
chr16	89371613	89383483	ANKRD11	3145	-	AUG circRNA
chr7	65705311	65706257	TPST1	3717	+	AUG circRNA
chr2	36605499	36623930	CRIM1	4062	+	Other circRNA
chr11	64453117	64453419	NRXN2	2906	-	Ambiguous circRNA
chr12	78443772	78452895	NAV3	4044	+	Other circRNA
chr2	214174782	214239843	SPAG16	3305	+	Other circRNA
chr3	167754623	167759262	GOLIM4	3057	-	Other circRNA
chr1	78267015	78280916	FAM73A	3365	+	Other circRNA
chr3	33725850	33738425	CLASP2	3344	-	Other circRNA
chr6	145103057	145124283	UTRN	3525	+	Other circRNA
chr12	122825299	122826244	CLIP1	3060	-	Other circRNA
chr6	155095122	155154543	SCAF8	2853	+	Other circRNA
chr17	28011580	28030080	SSH2	3355	-	Other circRNA
chr14	56078736	56086030	KTN1	2958	+	AUG circRNA
chr8	61484604	61504528	RAB2A	3060	+	Other circRNA
chr11	17167214	17167489	PIK3C2A	2348	-	Other circRNA
chr3	122942405	122978436	SEC22A	2964	+	Other circRNA
chr9	77631183	77632364	C9orf41	2923	-	Ambiguous circRNA
chr1	35846859	35855699	ZMYM4	3226	+	Other circRNA
chr4	1902352	1920350	WHSC1	3516	+	Ambiguous circRNA
chr17	49340634	49346265	UTP18	3060	+	Other circRNA
chr10	5836847	5842668	GDI2	3369	-	Other circRNA
chr3	197557640	197566268	LRCH3	2967	+	Ambiguous circRNA
chr16	27224905	27226329	JMJD5	2322	+	Other circRNA
chr3	112968568	112969680	BOC	2038	+	AUG circRNA
chr6	163876310	163956157	QKI	2636	+	Other circRNA
chr2	224758950	224760347	WDFY1	2989	-	Other circRNA
chr5	153409048	153414527	FAM114A2	3168	-	Ambiguous circRNA
chr9	127670655	127674305	GOLGA1	2776	-	Ambiguous circRNA
chr2	206305093	206305396	PARD3B	2089	+	Other circRNA
chr15	52161413	52194233	TMOD3	3147	+	Other circRNA
chr22	46085591	46098727	ATXN10	3581	+	Ambiguous circRNA
chr1	145594038	145595220	POLR3C	2465	-	Other circRNA
chr3	169831147	169840532	PHC3	2923	-	Other circRNA
chr12	112171726	112171872	ACAD10	1907	+	Ambiguous circRNA
chr17	64492318	64510584	PRKCA	3456	+	Ambiguous circRNA
chr9	95018961	95032265	IARS	3987	-	Other circRNA
chr2	122260742	122287901	CLASP1	2997	-	Ambiguous circRNA
chr14	68228082	68229536	ZFYVE26	3073	-	Ambiguous circRNA
chr9	5968018	5988545	KIAA2026	2655	-	Other circRNA
chr2	214174782	214228869	SPAG16	3371	+	Other circRNA
chr15	54304844	54308083	UNC13C	2104	+	AUG circRNA
chr16	29845053	29845387	MVP	2939	+	Ambiguous circRNA
chr12	23998916	24048958	SOX5	2309	-	Ambiguous circRNA
chr1	21076215	21100103	HP1BP3	2745	-	Other circRNA
chr2	20507738	20527139	PUM2	3034	-	AUG circRNA
chr5	139819703	139825560	ANKHD1|ANKHD1-EIF4EBP3	3049	+	Other circRNA
chr2	122514815	122519100	TSN	2965	+	Ambiguous circRNA
chr4	87685745	87689129	PTPN13	2796	+	Other circRNA
chr15	49528047	49584734	GALK2	3067	+	Ambiguous circRNA
chr10	123298105	123325218	FGFR2	1930	-	Other circRNA
chr15	41036244	41037457	FAM82A2	2545	-	Other circRNA
chr11	117023156	117034608	PAFAH1B2	3937	+	Ambiguous circRNA
chr10	70246900	70266475	SLC25A16	2874	-	Ambiguous circRNA
chr6	13579682	13584457	SIRT5	2554	+	Ambiguous circRNA
chr2	61710091	61717911	XPO1	3583	-	Other circRNA
chr7	102106263	102106717	LRWD1	2907	+	Other circRNA
chr3	183361267	183369064	KLHL24	2364	+	AUG circRNA
chr15	41347444	41348904	INO80	2287	-	Ambiguous circRNA
chr3	196807921	196846401	DLG1	3453	-	Ambiguous circRNA
chr17	64509453	64510584	PRKCA	2556	+	Other circRNA
chr8	48192449	48206619	KIAA0146	2794	+	Ambiguous circRNA
chr2	61258553	61259248	PEX13	2948	+	Other circRNA
chr9	6420911	6434173	UHRF2	4567	+	Ambiguous circRNA
chr4	178274461	178281831	NEIL3	2883	+	Other circRNA
chr8	42812236	42819617	HOOK3	3133	+	Other circRNA
chr3	129599151	129599405	TMCC1	2527	-	Other circRNA
chr17	40652724	40653322	ATP6V0A1	3014	+	Other circRNA
chr7	23015828	23023664	FAM126A	3489	-	Ambiguous circRNA
chr18	196636	204692	USP14	2663	+	Other circRNA
chr3	49372452	49373029	USP4	2966	-	Other circRNA
chr5	80071512	80088663	MSH3	2851	+	Other circRNA
chr17	34864900	34867294	MYO19	2661	-	Ambiguous circRNA
chr5	82832825	82850857	VCAN	3629	+	Other circRNA
chr17	4186092	4200109	UBE2G1	3171	-	Other circRNA
chr1	24840803	24841057	RCAN3	3556	+	AUG circRNA
chr9	78682870	78722267	PCSK5	2502	+	Ambiguous circRNA
chr16	56419830	56423287	AMFR	3222	-	Other circRNA
chr2	169018296	169038600	STK39	3009	-	Other circRNA
chr4	15626874	15646331	FBXL5	3486	-	Ambiguous circRNA
chr2	50847159	50850753	NRXN1	2452	-	Ambiguous circRNA
chr14	73614502	73640415	PSEN1	3103	+	AUG circRNA
chr5	83356118	83362425	EDIL3	2523	-	Ambiguous circRNA
chr3	143704384	143708679	C3orf58	2482	+	Other circRNA
chr13	76134888	76143643	UCHL3	2984	+	Other circRNA
chr6	101246588	101253756	ASCC3	3095	-	Other circRNA
chr5	134076752	134079742	CAMLG	2908	+	Other circRNA
chr10	116879948	116925405	ATRNL1	2493	+	Ambiguous circRNA
chr1	101372407	101387397	SLC30A7	3084	+	Other circRNA
chr1	1756835	1770677	GNB1	2454	-	Ambiguous circRNA
chr1	200729966	200784772	CAMSAP2	3021	+	Other circRNA
chr1	15964801	15970145	DDI2	2913	+	Other circRNA
chr2	200233327	200246543	SATB2	2936	-	Other circRNA
chr7	73100965	73101425	WBSCR22	2825	+	Ambiguous circRNA
chr12	51467605	51467865	CSRNP2	2615	-	Other circRNA
chr20	33057852	33080402	ITCH	2758	+	Other circRNA
chr12	116534473	116549317	MED13L	2815	-	Other circRNA
chr2	162036124	162061304	TANK	3411	+	AUG circRNA
chr15	83819966	83832827	HDGFRP3	2880	-	Other circRNA
chr9	88211276	88248289	AGTPBP1	2807	-	Other circRNA
chr21	47768925	47769734	PCNT	2483	+	Ambiguous circRNA
chr9	86292641	86301070	UBQLN1	2906	-	Other circRNA
chr2	209209834	209212747	PIKFYVE	2540	+	Other circRNA
chr7	138203933	138235925	TRIM24	2195	+	Other circRNA
chr13	42439871	42442613	KIAA0564	2882	-	Other circRNA
chr5	73930508	73932323	ENC1	3503	-	AUG circRNA
chr10	93185037	93221941	HECTD2	2898	+	Ambiguous circRNA
chr1	173961892	173962273	RC3H1	2691	-	AUG circRNA
chr1	26584087	26586293	CEP85	2968	+	Other circRNA
chr6	54013853	54067031	MLIP	2242	+	Other circRNA
chr2	203921149	203922176	NBEAL1	2691	+	Other circRNA
chr21	42598192	42629253	BACE2	3222	+	Other circRNA
chr1	52981562	52992045	ZCCHC11	2402	-	Ambiguous circRNA
chr4	83795763	83803093	SEC31A	3357	-	AUG circRNA
chr3	196842797	196846401	DLG1	3155	-	Ambiguous circRNA
chr2	168920009	168986268	STK39	2197	-	Other circRNA
chr5	64466443	64492978	ADAMTS6	3917	-	Ambiguous circRNA
chr7	90355880	90419967	CDK14	2937	+	Ambiguous circRNA
chr3	17051165	17056403	PLCL2	2731	+	Ambiguous circRNA
chr17	54926056	54933986	DGKE	2740	+	Other circRNA
chr11	113933932	113935290	ZBTB16	1721	+	AUG circRNA
chr7	111926927	111927129	ZNF277	2462	+	Other circRNA
chr19	45781180	45783992	MARK4	2955	+	Other circRNA
chr12	28458581	28544344	CCDC91	2636	+	Ambiguous circRNA
chr15	25650607	25657118	UBE3A	1152	-	AUG circRNA
chr3	100348441	100438902	GPR128|TFG	3269	+	Ambiguous circRNA
chr6	79770194	79770535	PHIP	2559	-	Other circRNA
chr3	128525214	128526514	RAB7A	2355	+	Other circRNA
chr12	42604156	42604482	YAF2	2126	-	Other circRNA
chr11	85718584	85742653	PICALM	2653	-	Ambiguous circRNA
chr1	95609446	95639445	TMEM56|TMEM56-RWDD3	2134	+	AUG circRNA
chr5	40852275	40854198	CARD6	3800	+	Other circRNA
chr5	95099211	95119667	RHOBTB3	3542	+	Other circRNA
chr3	196812450	196846401	DLG1	3196	-	Other circRNA
chr9	33948371	33953472	UBAP2	2383	-	Other circRNA
chr10	102683731	102685776	FAM178A	3077	+	Other circRNA
chr10	76602357	76603236	KAT6B	2715	+	AUG circRNA
chr20	35812582	35812776	RPN2	2963	+	Ambiguous circRNA
chr13	96485180	96489456	UGGT2	2814	-	Other circRNA
chr8	90734242	90737869		2254	-	Other circRNA
chr18	74561481	74583781	ZNF236	2657	+	Ambiguous circRNA
chr7	16298014	16317851	ISPD	2501	-	Other circRNA
chr13	111857635	111885640	ARHGEF7	2500	+	Ambiguous circRNA
chr1	21377358	21437876	EIF4G3	2776	-	Other circRNA
chr11	74500670	74528759	RNF169	2666	+	Other circRNA
chr18	2890558	2892484	EMILIN2	1948	+	Other circRNA
chr10	13169744	13178897	OPTN	3805	+	Other circRNA
chr12	69210591	69218431	MDM2	3051	+	Ambiguous circRNA
chr22	41277773	41278181	XPNPEP3	2745	+	Ambiguous circRNA
chr3	196817782	196846401	DLG1	2950	-	Ambiguous circRNA
chr20	10536878	10541468	C20orf94	2629	+	Other circRNA
chr15	63915013	63916526	HERC1	1396	-	Other circRNA
chr6	151669845	151674887	AKAP12	1465	+	Other circRNA
chr5	32135677	32143986	GOLPH3	2587	-	Other circRNA
chr10	111883774	111890244	ADD3	3380	+	Other circRNA
chr7	80418621	80435074	SEMA3C	3139	-	Other circRNA
chrX	54013510	54014377	PHF8	2396	-	Other circRNA
chr3	56694758	56707753	FAM208A	2725	-	Other circRNA
chr9	20923658	20933131	KIAA1797	3136	+	Other circRNA
chr8	27151596	27151827	TRIM35	2711	-	Ambiguous circRNA
chr17	12608444	12626325	MYOCD	1688	+	Other circRNA
chr16	14738130	14738466	BFAR	2535	+	AUG circRNA
chr5	58284319	58289292	PDE4D	2724	-	Other circRNA
chr10	103699619	103717489	C10orf76	2388	-	Other circRNA
chr13	46090277	46099186	COG3	2188	+	Other circRNA
chr14	97026985	97029230	PAPOLA	2335	+	Other circRNA
chr14	31596990	31641328	HECTD1	2815	-	Other circRNA
chrX	19983161	19988416	CXorf23	2563	-	Ambiguous circRNA
chr7	30590251	30601744	LOC401320	3428	-	Other circRNA
chr14	68151731	68157138	RDH11	2663	-	Other circRNA
chr9	33960823	33973235	UBAP2	2480	-	Other circRNA
chr4	103225473	103236987	SLC39A8	2426	-	Other circRNA
chr13	31204971	31205611	USPL1	2099	+	Ambiguous circRNA
chr7	3658711	3681737	SDK1	2441	+	Other circRNA
chr7	151946960	151948051	MLL3	2107	-	Other circRNA
chr10	97141441	97170534	SORBS1	1654	-	Ambiguous circRNA
chr16	16218645	16219768	ABCC1	2054	+	Other circRNA
chr11	128628009	128651918	FLI1	3692	+	Ambiguous circRNA
chr2	86088303	86090608	ST3GAL5	2167	-	Other circRNA
chr9	86297865	86301070	UBQLN1	3310	-	Other circRNA
chr6	138794442	138817508	NHSL1	3210	-	Other circRNA
chr1	1747194	1770677	GNB1	3198	-	AUG circRNA
chr6	17665469	17669777	NUP153	2615	-	Other circRNA
chr5	179665331	179668155	MAPK9	2802	-	Other circRNA
chr11	34111725	34113603	CAPRIN1	2680	+	Other circRNA
chr5	65349233	65350779	ERBB2IP	2496	+	Other circRNA
chr1	8568685	8617582	RERE	2243	-	Other circRNA
chr8	61496766	61504528	RAB2A	2711	+	Other circRNA
chr22	22055264	22065197	YPEL1	2357	-	Ambiguous circRNA
chr7	24663284	24720139	MPP6	2639	+	AUG circRNA
chr4	103446668	103459113	NFKB1	2595	+	AUG circRNA
chr13	42385360	42393522	KIAA0564	2464	-	Other circRNA
chr2	10559859	10560261	HPCAL1	3161	+	Ambiguous circRNA
chr2	15629017	15651474	NBAS	2262	-	Ambiguous circRNA
chr17	7849045	7849304	CNTROB	2896	+	Other circRNA
chr3	182788786	182789145	MCCC1	2231	-	Ambiguous circRNA
chr14	39648294	39648666	PNN	2793	+	Other circRNA
chr3	130649259	130660543	ATP2C1	2639	+	Ambiguous circRNA
chr9	102722198	102722437	STX17	2522	+	Other circRNA
chr16	24043456	24046868	PRKCB	1610	+	Other circRNA
chr13	20625572	20641530	ZMYM2	2482	+	Other circRNA
chr17	73238416	73239651	GGA3	2539	-	Ambiguous circRNA
chr2	168986050	168997268	STK39	2170	-	Other circRNA
chr3	11399891	11421526	ATG7	3194	+	Other circRNA
chr11	46515157	46534363	AMBRA1	2429	-	Other circRNA
chr1	235993525	235996967	LYST	2728	-	Ambiguous circRNA
chr7	69364271	69364484	AUTS2	2070	+	Other circRNA
chr15	76580186	76585041	ETFA	2117	-	Other circRNA
chr7	99701031	99701315	AP4M1	1945	+	Ambiguous circRNA
chr1	1747194	1756938	GNB1	3115	-	AUG circRNA
chr9	20819794	20823114	KIAA1797	2957	+	Other circRNA
chr8	141745349	141762415	PTK2	2207	-	Ambiguous circRNA
chr7	77214859	77230123	PTPN12	2478	+	Ambiguous circRNA
chr17	26449628	26499644	NLK	2534	+	Other circRNA
chr16	28499911	28500707	CLN3	1760	-	Ambiguous circRNA
chr2	36623756	36623930	CRIM1	3316	+	Other circRNA
chr20	21321358	21327188	XRN2	2610	+	Other circRNA
chr12	118619175	118619412	TAOK3	2974	-	Ambiguous circRNA
chr16	11114049	11118778	CLEC16A	2141	+	Other circRNA
chr14	93760203	93762503	BTBD7	2306	-	AUG circRNA
chr2	42946127	42950175	MTA3	2012	+	Other circRNA
chr13	33109905	33111164	N4BP2L2	3066	-	Other circRNA
chr11	17153462	17167489	PIK3C2A	2341	-	Other circRNA
chr8	141710989	141716304	PTK2	2669	-	Other circRNA
chr12	31595708	31600703	DENND5B	2189	-	Other circRNA
chr19	6230580	6270770	MLLT1	2254	-	Other circRNA
chr8	38282026	38283763	FGFR1	2261	-	Ambiguous circRNA
chr8	17868745	17869336	PCM1	2210	+	Other circRNA
chr2	73784346	73786269	ALMS1	1899	+	Other circRNA
chr1	94341823	94343418	DNTTIP2	3254	-	Ambiguous circRNA
chr22	36914809	36915584	EIF3D	2777	-	Other circRNA
chr3	98600383	98600611	DCBLD2	3001	-	Ambiguous circRNA
chr2	61712902	61717911	XPO1	2994	-	Other circRNA
chr1	12335881	12338095	VPS13D	2361	+	Other circRNA
chr1	213290658	213303232	RPS6KC1	1755	+	Ambiguous circRNA
chr2	36615114	36669878	CRIM1	3129	+	Other circRNA
chr3	61608136	61609229	PTPRG	2762	+	Other circRNA
chr3	119222378	119222868	TIMMDC1	2225	+	Ambiguous circRNA
chr18	42281139	42281797	SETBP1	2122	+	AUG circRNA
chr7	2269618	2270362	MAD1L1	2514	-	AUG circRNA
chr4	103635594	103647840	MANBA	2224	-	Other circRNA
chr12	1399017	1481143	ERC1	2082	+	Ambiguous circRNA
chr13	26911703	26928017	CDK8	2634	+	Ambiguous circRNA
chr17	60111147	60112969	MED13	2279	-	Other circRNA
chr1	78097534	78107340	ZZZ3	2489	-	AUG circRNA
chr10	126628942	126631876	ZRANB1	2499	+	AUG circRNA
chr19	58772216	58775042	ZNF544	2386	+	Ambiguous circRNA
chr20	21346058	21349228	XRN2	2259	+	Other circRNA
chr16	4029116	4033441	ADCY9	1987	-	Other circRNA
chr10	75296026	75299351	USP54	1394	-	Ambiguous circRNA
chr3	101389973	101391057	ZBTB11	2320	-	Other circRNA
chr21	46275124	46281186	PTTG1IP	2483	-	Other circRNA
chr11	77402203	77404656	RSF1	2341	-	Other circRNA
chr6	159004985	159006457	TMEM181	2471	+	Other circRNA
chr7	90376995	90419967	CDK14	2806	+	Ambiguous circRNA
chr10	12123470	12133683	DHTKD1	2944	+	Other circRNA
chr2	9079949	9098771	MBOAT2	2258	-	Other circRNA
chr4	128842678	128861152	MFSD8	2206	-	Other circRNA
chr2	64778576	64780543	AFTPH	2561	+	AUG circRNA
chr9	115024714	115060196	PTBP3	2507	-	Ambiguous circRNA
chr2	225400244	225422573	CUL3	2711	-	Other circRNA
chr1	118454615	118461358	GDAP2	2613	-	Other circRNA
chr1	94032835	94033408	BCAR3	2897	-	Other circRNA
chr22	42204878	42209826	CCDC134	2399	+	AUG circRNA
chr9	99220660	99220823	HABP4	2372	+	Other circRNA
chr3	47702783	47719801	SMARCC1	2284	-	Ambiguous circRNA
chr2	32832521	32836649	BIRC6	2380	+	Other circRNA
chr5	65307876	65310553	ERBB2IP	2319	+	Other circRNA
chr11	1307231	1317024	TOLLIP	2615	-	Ambiguous circRNA
chr7	90355880	90377090	CDK14	2635	+	Ambiguous circRNA
chr15	101775286	101775782	CHSY1	2240	-	Other circRNA
chr19	34922765	34929671	UBA2	2147	+	Ambiguous circRNA
chr6	150092297	150094305	PCMT1	2562	+	Other circRNA
chr8	110424493	110439385	PKHD1L1	3921	+	Other circRNA
chr7	33397466	33427756	BBS9	2149	+	Ambiguous circRNA
chrX	149983334	149984551	CD99L2	2527	-	Ambiguous circRNA
chr11	118451960	118455359	ARCN1	2334	+	Other circRNA
chr13	41826780	41835051	MTRF1	2749	-	Ambiguous circRNA
chr13	49712882	49720071	FNDC3A	2472	+	Ambiguous circRNA
chr4	1902352	1941505	WHSC1	2696	+	Ambiguous circRNA
chr3	52771601	52775515	NEK4	2291	-	Other circRNA
chr12	100598717	100599522	ACTR6	1816	+	Ambiguous circRNA
chr19	41847787	41848152	TGFB1	2739	-	Other circRNA
chr2	30748452	30756180	LCLAT1	2148	+	Ambiguous circRNA
chr21	40578033	40584633	BRWD1	2000	-	Ambiguous circRNA
chr22	26853824	26854543	HPS4	2491	-	Other circRNA
chr11	119144577	119145663	CBL	2601	+	Other circRNA
chr1	44773981	44785416	ERI3	2487	-	Ambiguous circRNA
chr1	155695172	155695810	DAP3	2162	+	Other circRNA
chr11	120346048	120348235	ARHGEF12	2320	+	Other circRNA
chr5	176468126	176477937	ZNF346	2322	+	Other circRNA
chr2	43969879	43973102	PLEKHH2	1200	+	Other circRNA
chr19	11623870	11625036	ECSIT	2136	-	Other circRNA
chrX	53641494	53641706	HUWE1	2270	-	Other circRNA
chr3	5215701	5216099	ARL8B	2443	+	Other circRNA
chr13	28771321	28794515	PAN3	1403	+	Ambiguous circRNA
chr1	224553580	224559125	CNIH4	2117	+	Other circRNA
chr10	69714351	69773943	HERC4	2889	-	Ambiguous circRNA
chr19	19603114	19603521	GATAD2A	2105	+	Other circRNA
chr9	112898406	112900819	AKAP2|PALM2-AKAP2	2822	+	Ambiguous circRNA
chr4	87693930	87696805	PTPN13	2227	+	Other circRNA
chr10	95790439	95792009	PLCE1	2246	+	AUG circRNA
chr1	52293467	52299842	NRD1	2132	-	Ambiguous circRNA
chr9	33960823	33963789	UBAP2	2057	-	Ambiguous circRNA
chr13	114174930	114193822	TMCO3	2239	+	Other circRNA
chr9	133274897	133276334	DKFZp434P0216	1019	+	Ambiguous circRNA
chr4	16587544	16597498	LDB2	1976	-	Ambiguous circRNA
chr11	108098321	108106561	ATM	2893	+	AUG circRNA
chr13	47297355	47308133	LRCH1	2225	+	Other circRNA
chr5	170305100	170323119	RANBP17	2464	+	Ambiguous circRNA
chr9	110062421	110087285	RAD23B	2368	+	Ambiguous circRNA
chr9	35546426	35548532	RUSC2	2329	+	AUG circRNA
chr2	36623756	36691798	CRIM1	2907	+	Other circRNA
chr9	114332370	114348445	PTGR1	2572	-	Ambiguous circRNA
chr1	29362337	29365938	EPB41	2046	+	Other circRNA
chr15	72338064	72338975	MYO9A	2188	-	AUG circRNA
chr11	34991685	35006275	PDHX	2338	+	Other circRNA
chr13	111274562	111276626	CARKD	2385	+	Ambiguous circRNA
chr12	66597490	66622150	IRAK3	2531	+	Other circRNA
chr3	89456418	89499520	EPHA3	2045	+	Other circRNA
chr8	98817580	98837381	LAPTM4B	2809	+	Other circRNA
chr5	179136873	179147561	CANX	2272	+	Other circRNA
chr11	110007387	110008139	ZC3H12C	2558	+	Other circRNA
chr7	50737418	50771605	GRB10	2488	-	Ambiguous circRNA
chr7	27668989	27689252	HIBADH	2150	-	Other circRNA
chr15	85657103	85658718	PDE8A	2555	+	Other circRNA
chr3	56661064	56662642	FAM208A	2254	-	Other circRNA
chr4	110412482	110416012	SEC24B	2309	+	Other circRNA
chr18	76953182	76974038	ATP9B	2088	+	Ambiguous circRNA
chr2	136467002	136467801	R3HDM1	2396	+	Other circRNA
chr14	58690339	58690574	ACTR10	1758	+	Ambiguous circRNA
chr5	14290824	14336836	TRIO	2622	+	Ambiguous circRNA
chrX	153580727	153581204	FLNA	1853	+	Other circRNA
chr7	65592690	65599361	CRCP	2047	+	Ambiguous circRNA
chr12	120612964	120614020	GCN1L1	2144	-	Other circRNA
chr1	25666964	25678184	TMEM50A	2284	+	AUG circRNA
chr4	119252870	119259469	PRSS12	2680	-	Other circRNA
chr6	82920530	82922510	IBTK	2327	-	Other circRNA
chr8	29959413	29962002	LEPROTL1	2471	+	Other circRNA
chr20	52773707	52788209	CYP24A1	1724	-	Other circRNA
chr6	117019866	117026323	KPNA5	2217	+	Other circRNA
chr21	42609439	42629253	BACE2	2820	+	Other circRNA
chr7	43436412	43447330	HECW1	2108	+	Other circRNA
chr4	4650703	4651269	LOC100507266	1934	+	Other circRNA
chr19	16790794	16793319	TMEM38A	1908	+	Other circRNA
chr11	18536224	18541150	TSG101	2138	-	Other circRNA
chr12	101316003	101336313	ANO4	2187	+	Ambiguous circRNA
chr2	106761645	106782539	UXS1	1422	-	Ambiguous circRNA
chr2	200245086	200298237	SATB2	2750	-	Other circRNA
chr1	246078831	246093239	SMYD3	2550	-	Other circRNA
chr11	103173821	103194718	DYNC2H1	2572	+	Other circRNA
chr2	160980301	160983112	ITGB6	2564	-	Other circRNA
chr2	216238044	216256537	FN1	2580	-	Ambiguous circRNA
chr10	43650344	43654379	CSGALNACT2	2090	+	AUG circRNA
chr2	61709514	61717911	XPO1	2717	-	Other circRNA
chr3	150834124	150845771	MED12L	1971	+	Other circRNA
chr14	31404368	31425448	STRN3	2003	-	Ambiguous circRNA
chr1	51926762	51930998	EPS15	1550	-	Other circRNA
chr12	112371689	112381173	TMEM116	1958	-	Ambiguous circRNA
chr7	17908029	17937069	SNX13	2621	-	Ambiguous circRNA
chr7	24663281	24690331	MPP6	2165	+	AUG circRNA
chr20	33302393	33303169	NCOA6	2168	-	Other circRNA
chr1	45223227	45223812	KIF2C	1787	+	Other circRNA
chr11	86778735	86802437	TMEM135	2129	+	Other circRNA
chr9	123593608	123595734	PSMD5	1971	-	Other circRNA
chr20	23370582	23383709	NAPB	2157	-	Ambiguous circRNA
chr4	39902045	39904080	PDS5A	1849	-	Other circRNA
chr8	117668094	117671219	EIF3H	1876	-	Other circRNA
chr19	11223953	11224438	LDLR	2104	+	Other circRNA
chr13	96375495	96377506	DNAJC3	2158	+	Other circRNA
chrX	90669902	90673870		1596	-	Other circRNA
chr1	93070863	93101893	EVI5	2164	-	Ambiguous circRNA
chr1	172109619	172113577	DNM3|DNM3OS	3031	-	Other circRNA
chr4	151336589	151412187	LRBA	1618	-	Other circRNA
chr7	8257934	8275635	ICA1	2117	-	Ambiguous circRNA
chr19	33604672	33605325	GPATCH1	1991	+	Other circRNA
chr17	79813017	79813462	P4HB	2286	-	Ambiguous circRNA
chr12	6657590	6657991	IFFO1	2862	-	Ambiguous circRNA
chr1	14057494	14075982	PRDM2	1819	+	Other circRNA
chr5	135483520	135489852	SMAD5	1872	+	AUG circRNA
chr4	17963525	17974508	LCORL	1865	-	Ambiguous circRNA
chr11	14793482	14810788	PDE3B	1505	+	Other circRNA
chr1	155365249	155429689	ASH1L	1598	-	Other circRNA
chr2	70406663	70409129	C2orf42	2359	-	AUG circRNA
chr1	108690900	108703915	SLC25A24	2013	-	Other circRNA
chr8	124349864	124351686	ATAD2	2146	-	Ambiguous circRNA
chr10	61844359	61845011	ANK3	2114	-	Other circRNA
chr14	101402108	101415933		2574	+	Other circRNA
chr1	42730785	42744455	FOXJ3	1947	-	Other circRNA
chr9	4823547	4827033	RCL1	1770	+	Other circRNA
chr3	47476497	47484581	SCAP	2011	-	Ambiguous circRNA
chr1	54506428	54509198	TMEM59	1600	-	Ambiguous circRNA
chr14	64465631	64489581	SYNE2	1938	+	Other circRNA
chr20	50290691	50307358	ATP9A	1977	-	Other circRNA
chr4	146744573	146770713	ZNF827	1981	-	Other circRNA
chr16	31102095	31102663	PRSS53	2719	-	Other circRNA
chr17	78022381	78024082	CCDC40	1742	+	Other circRNA
chr3	119222378	119236162	TIMMDC1	2236	+	Ambiguous circRNA
chr11	94528176	94533477	AMOTL1	1990	+	Other circRNA
chr9	19286766	19305525	DENND4C	1874	+	Ambiguous circRNA
chr17	47388673	47389404	ZNF652	2315	-	Ambiguous circRNA
chr12	107236366	107237725	RIC8B	1870	+	Ambiguous circRNA
chr15	84228004	84257523	SH3GL3	1976	+	Ambiguous circRNA
chr2	169547543	169574488	CERS6	1921	+	Other circRNA
chr3	52446826	52448603	PHF7	2006	+	AUG circRNA
chr3	197544046	197547301	LRCH3	2273	+	Other circRNA
chr3	183368083	183390272	KLHL24	1724	+	AUG circRNA
chr15	68434283	68439038	PIAS1	1808	+	Other circRNA
chr7	104702610	104722244	MLL5	2121	+	Ambiguous circRNA
chr2	167304121	167328955	SCN7A	1576	-	Ambiguous circRNA
chr9	33996220	34017187	UBAP2	2573	-	AUG circRNA
chr10	70246900	70253327	SLC25A16	2085	-	Other circRNA
chr21	37734480	37736557	MORC3	2112	+	Other circRNA
chr7	139746683	139757834	PARP12	1865	-	Ambiguous circRNA
chr7	97820925	97823884	LMTK2	1941	+	Other circRNA
chr1	155891165	155891709	KIAA0907	2212	-	Ambiguous circRNA
chr4	108603170	108615162	PAPSS1	2040	-	Ambiguous circRNA
chr12	112757028	112757546	C12orf51	1935	-	AUG circRNA
chr4	52729602	52765544	DCUN1D4	2240	+	Ambiguous circRNA
chr19	40761064	40771258	AKT2	2068	-	AUG circRNA
chr4	148743877	148744108	ARHGAP10	1633	+	Other circRNA
chr6	90461149	90472249	MDN1	2279	-	Other circRNA
chr14	24735635	24737825	RABGGTA	2032	-	Other circRNA
chr18	21644103	21663045	TTC39C	2126	+	Ambiguous circRNA
chr5	132426884	132428481	HSPA4	2264	+	Other circRNA
chr7	91842508	91855996	KRIT1	2281	-	Other circRNA
chr2	215632205	215646233	BARD1	2308	-	Ambiguous circRNA
chr9	35295692	35313986	UNC13B	1737	+	Other circRNA
chr15	93467550	93472321	CHD2	2281	+	Other circRNA
chr4	83787960	83788469	SEC31A	2350	-	Other circRNA
chr7	72883846	72884813	BAZ1B	2115	-	Other circRNA
chr4	62800557	62863983	LPHN3	1604	+	Other circRNA
chr5	179132679	179137066	CANX	2685	+	Ambiguous circRNA
chr5	142416760	142437312	ARHGAP26	1617	+	Other circRNA
chr10	94653105	94679807	EXOC6	2137	+	Other circRNA
chr12	109509416	109511337	USP30	1487	+	Other circRNA
chr11	85685750	85742653	PICALM	2085	-	Ambiguous circRNA
chr4	128590190	128609022	INTU	1900	+	Ambiguous circRNA
chr16	19627435	19659204	C16orf62	2394	+	Other circRNA
chr8	37734626	37735069	RAB11FIP1	1720	-	Other circRNA
chr10	1118055	1142186	WDR37	1877	+	Ambiguous circRNA
chr14	76633005	76647192	C14orf118	2262	+	Ambiguous circRNA
chr9	130106513	130107756	GARNL3	1465	+	Other circRNA
chr6	161469647	161471011	MAP3K4	1423	+	Ambiguous circRNA
chr3	50004902	50012825	RBM6	2115	+	Ambiguous circRNA
chr11	111622882	111624301	PPP2R1B	1832	-	Other circRNA
chr1	230798886	230800333	COG2	1668	+	Ambiguous circRNA
chr7	81964450	81978965	CACNA2D1	1890	-	Other circRNA
chr19	11657489	11657784	CNN1	991	+	Other circRNA
chr1	23356961	23385660	KDM1A	2085	+	Other circRNA
chr15	52876941	52885933	FAM214A	1998	-	Ambiguous circRNA
chr9	128103455	128109220	GAPVD1	1953	+	Other circRNA
chr16	31733946	31734674	ZNF720	2273	+	Ambiguous circRNA
chr7	33388679	33427756	BBS9	1643	+	Ambiguous circRNA
chr6	166843940	166845978	RPS6KA2	1992	-	Other circRNA
chr2	48049356	48050499	FBXO11	1892	-	Ambiguous circRNA
chr2	24787163	24816590		1755	+	Other circRNA
chr12	40422102	40442012	SLC2A13	2057	-	Other circRNA
chr4	25848915	25849486	SEL1L3	2343	-	Other circRNA
chr6	125366356	125379252	RNF217	2162	+	Ambiguous circRNA
chr12	88898935	88939642	KITLG	1971	-	Other circRNA
chrY	21749095	21749393	TXLNG2P	2363	+	Ambiguous circRNA
chr9	115030328	115060196	PTBP3	1989	-	Ambiguous circRNA
chr15	71433787	71447271	THSD4	2058	+	AUG circRNA
chr4	91229394	91234198	FAM190A	1853	+	Ambiguous circRNA
chr1	201821231	201828122	IPO9	2084	+	Other circRNA
chr13	99890680	99896878	UBAC2	1463	+	Ambiguous circRNA
chr5	137288316	137290065	FAM13B	1603	-	Other circRNA
chr1	89236034	89251896	PKN2	2027	+	Other circRNA
chr10	43650344	43671480	CSGALNACT2	2278	+	AUG circRNA
chr6	131466424	131490413	AKAP7	1554	+	AUG circRNA
chr9	37126308	37127260	ZCCHC7	2019	+	AUG circRNA
chr4	40892380	40947090	APBB2	1368	-	Ambiguous circRNA
chr4	75040222	75067087	MTHFD2L	2357	+	Ambiguous circRNA
chr2	206023445	206058044	PARD3B	1531	+	Other circRNA
chr8	102570646	102571040	GRHL2	2330	+	Other circRNA
chr7	44714009	44714867	OGDH	2245	+	Other circRNA
chr4	1902352	1932497	WHSC1	2668	+	Ambiguous circRNA
chr20	35457456	35467844	KIAA0889	1573	-	Ambiguous circRNA
chr1	230798886	230810870	COG2	1626	+	Ambiguous circRNA
chr16	24979671	24981901	ARHGAP17	1762	-	Other circRNA
chr17	57842331	57851246	VMP1	1778	+	Ambiguous circRNA
chr12	32480394	32481489	BICD1	2356	+	Ambiguous circRNA
chr14	102486229	102489217	DYNC1H1	2401	+	Other circRNA
chr7	104714065	104719410	MLL5	1903	+	Other circRNA
chr6	107824860	107854814	SOBP	1938	+	Other circRNA
chr12	122861935	122865105	CLIP1	1880	-	AUG circRNA
chr19	46832463	46834530	HIF3A	1414	+	Other circRNA
chr11	78176921	78204241	NARS2	1958	-	Other circRNA
chr8	42924697	42927450	FNTA	2013	+	Ambiguous circRNA
chr5	111570330	111576507	EPB41L4A	1934	-	Other circRNA
chr5	67522117	67522837	PIK3R1	1716	+	AUG circRNA
chr15	25650607	25660989	UBE3A	2016	-	AUG circRNA
chr3	52960046	52962357	SFMBT1	1403	-	Other circRNA
chr1	84376847	84412965	TTLL7	1826	-	Ambiguous circRNA
chr8	141828375	141874498	PTK2	2241	-	Other circRNA
chrX	79962925	79975155	BRWD3	2129	-	Ambiguous circRNA
chr12	116674625	116675510	MED13L	1981	-	Other circRNA
chrX	53672262	53681075	HUWE1	2273	-	AUG circRNA
chr2	64800079	64812679	AFTPH	1803	+	Other circRNA
chr1	94360169	94367225	GCLM	2278	-	Other circRNA
chr16	89961445	89967202	TCF25	2242	+	Other circRNA
chr10	1130342	1132297	WDR37	981	+	Ambiguous circRNA
chr10	35349801	35360267	CUL2	2318	-	Ambiguous circRNA
chr5	176636636	176639196	NSD1	1979	+	Other circRNA
chrX	10031484	10035530	WWC3	2344	+	Ambiguous circRNA
chr11	118656760	118657227	DDX6	2026	-	AUG circRNA
chr4	148860975	148887990	ARHGAP10	1645	+	Other circRNA
chr1	144994590	145021167	PDE4DIP	2090	-	Ambiguous circRNA
chr3	110830876	110866331	PVRL3	2005	+	Other circRNA
chr2	203620260	203624076	FAM117B	1737	+	Other circRNA
chr8	48196616	48206619	KIAA0146	1684	+	Ambiguous circRNA
chr2	242343242	242357524	FARP2	2092	+	Other circRNA
chr21	30677524	30702014	BACH1	2209	+	Ambiguous circRNA
chr12	69214104	69218431	MDM2	2270	+	Ambiguous circRNA
chr12	93192667	93192862	EEA1	1848	-	Other circRNA
chr11	128993340	128994789	ARHGAP32	1789	-	Other circRNA
chr17	49294694	49302570	MBTD1	2088	-	AUG circRNA
chr7	136935976	136939721	PTN	1668	-	AUG circRNA
chr1	1192371	1192690	UBE2J2	2004	-	Other circRNA
chr9	140074632	140074836	ANAPC2	1078	-	Other circRNA
chr15	90760670	90764997	SEMA4B	1821	+	Ambiguous circRNA
chr2	116066814	116101488	DPP10	1663	+	Ambiguous circRNA
chr5	43292575	43297268	HMGCS1	2667	-	Other circRNA
chr18	74561481	74593468	ZNF236	1791	+	Ambiguous circRNA
chr3	141811902	141820683	TFDP2	1578	-	Ambiguous circRNA
chr1	10155518	10165802	UBE4B	1827	+	Ambiguous circRNA
chr2	136360069	136362586	R3HDM1	2100	+	AUG circRNA
chr1	171537385	171544267	PRRC2C	1888	+	Other circRNA
chr1	27056141	27059283	ARID1A	1165	+	Other circRNA
chr19	41758255	41762516	AXL	2603	+	Other circRNA
chr10	117221450	117278834	ATRNL1	1585	+	Other circRNA
chr3	8977554	8983488	RAD18	2133	-	Other circRNA
chr10	12123470	12162266	DHTKD1	2302	+	Other circRNA
chr11	62303416	62304039	AHNAK	1652	-	AUG circRNA
chr19	45781180	45781873	MARK4	1640	+	Other circRNA
chr3	185638891	185641772	TRA2B	2161	-	Ambiguous circRNA
chr1	97235258	97250810	PTBP2	1832	+	Ambiguous circRNA
chr8	141810557	141900868	PTK2	2313	-	Ambiguous circRNA
chr1	46032240	46032692	AKR1A1	1847	+	Other circRNA
chr9	140705912	140712590	EHMT1	2024	+	Other circRNA
chr1	8555122	8601377	RERE	1636	-	Other circRNA
chr2	190656515	190670480	PMS1	2169	+	Ambiguous circRNA
chr1	179100445	179102509	ABL2	2260	-	Other circRNA
chr11	47774467	47776216	FNBP4	1761	-	Other circRNA
chrX	37245851	37285253	PRRG1	2495	+	AUG circRNA
chr1	14057494	14068652	PRDM2	1692	+	Other circRNA
chr3	180651121	180653019	FXR1	1859	+	Ambiguous circRNA
chr12	42745686	42792796	PPHLN1	2040	+	Other circRNA
chr3	43341245	43345284	SNRK	2227	+	AUG circRNA
chr9	4860124	4860901	RCL1	1671	+	Other circRNA
chr17	9843442	9850300	GAS7	1588	-	Ambiguous circRNA
chr1	154223516	154224129	UBAP2L	1690	+	Other circRNA
chr11	3752620	3774638	NUP98	1867	-	Other circRNA
chr3	119219541	119236162	TIMMDC1	2162	+	Ambiguous circRNA
chr17	8141348	8141947	CTC1	1410	-	Ambiguous circRNA
chr2	228881121	228884872	SPHKAP	1630	-	Other circRNA
chr7	104714065	104717880	MLL5	1699	+	Other circRNA
chr18	18945987	18983955	GREB1L	1765	+	AUG circRNA
chr3	4452548	4461830	SUMF1	1927	-	Ambiguous circRNA
chr10	101659675	101659823	DNMBP	2030	-	Other circRNA
chr20	44530905	44531243	PLTP	1260	-	Other circRNA
chr5	109152973	109159538	MAN2A1	1925	+	Other circRNA
chr14	31346777	31349940	COCH	1285	+	Other circRNA
chr3	71064699	71102924	FOXP1	1853	-	Ambiguous circRNA
chr2	24042616	24046439	ATAD2B	1569	-	Ambiguous circRNA
chr1	161816238	161833102	ATF6	1838	+	Other circRNA
chr17	25630392	25636298	WSB1	2273	+	Ambiguous circRNA
chr14	31424825	31425448	STRN3	1700	-	Ambiguous circRNA
chr10	17199439	17210916	TRDMT1	1817	-	Ambiguous circRNA
chr18	51797729	51804225	POLI	1683	+	Other circRNA
chr20	33315062	33324562	NCOA6	1828	-	Other circRNA
chr15	94899365	94945248	MCTP2	1808	+	Other circRNA
chr1	78177431	78181553	USP33	2002	-	Other circRNA
chr12	58340777	58347472	XRCC6BP1	1489	+	Other circRNA
chr3	123649948	123667979	CCDC14	2058	-	Ambiguous circRNA
chr14	75576387	75577074	NEK9	1257	-	Ambiguous circRNA
chr6	117010482	117026323	KPNA5	1711	+	Other circRNA
chr17	77073511	77073946	ENGASE	1546	+	Ambiguous circRNA
chr18	56363597	56367823	MALT1	1678	+	Other circRNA
chr3	138289159	138290198	CEP70	1744	-	Other circRNA
chr1	44386075	44386600	ST3GAL3	2113	+	Ambiguous circRNA
chr1	87181406	87185318	SH3GLB1	1938	+	Other circRNA
chr6	117013217	117047785	KPNA5	1719	+	Other circRNA
chr2	40366540	40405633	SLC8A1	1665	-	Other circRNA
chr11	122953792	122955421	CLMP	2259	-	Other circRNA
chr8	61653817	61655656	CHD7	1443	+	AUG circRNA
chr16	53288349	53308214	CHD9	1641	+	Other circRNA
chr11	34093272	34098189	CAPRIN1	1958	+	Ambiguous circRNA
chr16	69189773	69201088	CIRH1A	1956	+	Other circRNA
chr17	3969740	3976050	ZZEF1	1739	-	Other circRNA
chr9	109734285	109746690	ZNF462	1826	+	Other circRNA
chr19	46357432	46357765	SYMPK	1800	-	AUG circRNA
chr15	43242459	43258484	UBR1	1620	-	Other circRNA
chr3	196118683	196120490	UBXN7	1710	-	Ambiguous circRNA
chr6	20781375	20846409	CDKAL1	1806	+	Other circRNA
chr20	53205021	53227062	DOK5	1763	+	Other circRNA
chr6	42559888	42562042	UBR2	2014	+	Other circRNA
chr16	48311248	48337216	LONP2	2206	+	Ambiguous circRNA
chr6	18160113	18166609	KDM1B	1714	+	AUG circRNA
chr8	22899553	22900756	TNFRSF10B	1932	-	Ambiguous circRNA
chr2	36623756	36706837	CRIM1	2313	+	Other circRNA
chr13	100982814	101020828	PCCA	1738	+	Other circRNA
chr2	62227835	62228117	COMMD1	1656	+	Other circRNA
chr11	108137897	108138069	ATM	1820	+	Other circRNA
chr2	242079935	242080168	PASK	1898	-	Other circRNA
chr1	230798886	230807386	COG2	1627	+	Ambiguous circRNA
chr16	354303	364683	AXIN1	1675	-	Other circRNA
chr1	208383624	208391347	PLXNA2	2326	-	AUG circRNA
chr3	56600621	56601081	CCDC66	1688	+	Ambiguous circRNA
chr13	100953713	100962162	PCCA	1927	+	Other circRNA
chr17	18768781	18769265	PRPSAP2	1778	+	Ambiguous circRNA
chr3	107429298	107451870	BBX	1985	+	Ambiguous circRNA
chr16	47497809	47549512	PHKB	1938	+	AUG circRNA
chr22	30374430	30394846	MTMR3	1587	+	Other circRNA
chr9	99220660	99233376	HABP4	1922	+	Other circRNA
chr16	66971939	66973261	CES2	2082	+	Ambiguous circRNA
chr1	21295966	21307720	EIF4G3	1477	-	Other circRNA
chr6	111583459	111585149	KIAA1919	1819	+	Other circRNA
chr1	180366650	180382606	ACBD6	2004	-	Other circRNA
chr17	60061531	60062451	MED13	1921	-	Other circRNA
chr4	187584452	187630999	FAT1	1687	-	AUG circRNA
chr7	91924202	91948826	ANKIB1	1976	+	AUG circRNA
chr15	90760670	90763123	SEMA4B	1497	+	Ambiguous circRNA
chr2	32339706	32341281	SPAST	1613	+	Other circRNA
chr2	36596250	36623930	CRIM1	2550	+	Other circRNA
chr13	77700452	77703365	MYCBP2	1910	-	Ambiguous circRNA
chr11	35222628	35226187	CD44	1244	+	Other circRNA
chr6	5404774	5431405	FARS2	1457	+	Other circRNA
chr16	83940591	83945972	MLYCD	1596	+	Other circRNA
chr13	100953713	101020828	PCCA	1658	+	Other circRNA
chr2	101879000	101879153	C2orf29	1964	+	Other circRNA
chr4	177632652	177650900	VEGFC	2780	-	Other circRNA
chr3	128514202	128526514	RAB7A	2103	+	AUG circRNA
chr5	176963358	176966148	FAM193B	1127	-	Ambiguous circRNA
chr13	28830428	28835595	PAN3	1693	+	Other circRNA
chr13	51501542	51523641	RNASEH2B	1775	+	Other circRNA
chr16	23113639	23119504	USP31	1597	-	Other circRNA
chr14	105718843	105739231	BRF1	1439	-	Ambiguous circRNA
chr7	6472467	6476164	DAGLB	1889	-	Other circRNA
chr5	122881110	122911657	CSNK1G3	2098	+	AUG circRNA
chr3	179481789	179483636	USP13	2133	+	Other circRNA
chr12	130184354	130185243	TMEM132D	1715	-	Other circRNA
chr1	24140679	24147083	HMGCL	1821	-	Ambiguous circRNA
chr11	86778735	86782657	TMEM135	1511	+	Ambiguous circRNA
chr16	74493579	74497377	GLG1	2207	-	Other circRNA
chr8	70667658	70674110	SLCO5A1	1590	-	Other circRNA
chr17	80858526	80869665	TBCD	1463	+	Ambiguous circRNA
chr4	148775826	148803083	ARHGAP10	1362	+	Other circRNA
chr8	92301363	92330608	SLC26A7	928	+	Ambiguous circRNA
chr19	3425103	3435205	NFIC	1706	+	Other circRNA
chr2	61722589	61727029	XPO1	1531	-	Ambiguous circRNA
chr6	83667030	83754378	UBE2CBP	1780	-	Ambiguous circRNA
chr3	15452751	15457449	METTL6	1712	-	Other circRNA
chr18	44526019	44526886	KATNAL2	1424	+	AUG circRNA
chr7	23224688	23226765	NUPL2	1709	+	Ambiguous circRNA
chr14	100380515	100381034	EML1	1106	+	Other circRNA
chr6	71185112	71212494	FAM135A	1584	+	Ambiguous circRNA
chr1	225140371	225195246	DNAH14	1713	+	AUG circRNA
chr3	63884074	63938159	ATXN7	1945	+	AUG circRNA
chr10	518378	532470	DIP2C	1393	-	Other circRNA
chr7	6624646	6624891	ZDHHC4	1489	+	Other circRNA
chr2	203817281	203826149	ALS2CR8	1423	+	Ambiguous circRNA
chr4	107092251	107133992	TBCK	1780	-	Other circRNA
chr8	145245686	145255444	HEATR7A	1810	+	Other circRNA
chr3	56703727	56707753	FAM208A	1754	-	Other circRNA
chr15	33180372	33194241	FMN1	2237	-	Other circRNA
chr18	9204473	9221997	ANKRD12	1473	+	Other circRNA
chr13	109318233	109318497	MYO16	1581	+	Ambiguous circRNA
chr2	50692579	50733755	NRXN1	1559	-	Ambiguous circRNA
chr7	27668989	27672064	HIBADH	1777	-	Other circRNA
chr7	33407378	33427756	BBS9	1543	+	Ambiguous circRNA
chr1	231930987	231954263	DISC1	1511	+	Ambiguous circRNA
chr1	47745912	47748131	STIL	1599	-	Other circRNA
chr1	186375214	186388209	C1orf27	2069	+	Other circRNA
chr2	24733837	24807429	NCOA1	1225	+	Other circRNA
chr2	128520635	128528578	WDR33	1735	-	AUG circRNA
chr21	38126480	38139586	HLCS	1393	-	Other circRNA
chr1	26784281	26786635	DHDDS	1795	+	Other circRNA
chr21	40590077	40590586	BRWD1	1469	-	Other circRNA
chr5	142779220	142780417	NR3C1	1514	-	AUG circRNA
chr20	50290691	50292747	ATP9A	1742	-	Other circRNA
chr7	72873865	72884813	BAZ1B	1830	-	Other circRNA
chr9	86274694	86301070	UBQLN1	1703	-	Other circRNA
chr4	88104354	88116842	KLHL8	1463	-	AUG circRNA
chr19	11015626	11019883	CARM1	1694	+	Ambiguous circRNA
chr15	74963795	74967483	EDC3	1636	-	AUG circRNA
chr6	143792097	143795993	PEX3	1585	+	Other circRNA
chr6	17665469	17669259	NUP153	1676	-	Other circRNA
chr4	87614739	87622954	PTPN13	1553	+	Other circRNA
chr3	113207791	113225452	SPICE1	1442	-	Other circRNA
chrX	53430497	53430825	SMC1A	1840	-	Other circRNA
chr16	70292882	70296427	AARS	2258	-	Other circRNA
chr1	28362054	28384605	EYA3	1698	-	Ambiguous circRNA
chr16	2369581	2369841	ABCA3	1727	-	Other circRNA
chr6	70447833	70500364	LMBRD1	1429	-	Ambiguous circRNA
chr1	215749243	215752480	KCTD3	1456	+	Ambiguous circRNA
chr1	204970297	204971876	NFASC	1510	+	Other circRNA
chr1	201786215	201786413	NAV1	1738	+	Other circRNA
chr16	48381417	48382201	LONP2	1529	+	Other circRNA
chr14	103336521	103342862	TRAF3	2057	+	AUG circRNA
chr3	47651555	47719801	SMARCC1	1576	-	Ambiguous circRNA
chr11	58317258	58318705	LPXN	1162	-	Ambiguous circRNA
chr17	26490568	26499644	NLK	1984	+	Other circRNA
chr11	76174864	76183884	C11orf30	1554	+	Other circRNA
chr9	138741982	138742307	CAMSAP1	1662	-	Ambiguous circRNA
chr14	23395341	23396023	PRMT5	1559	-	Other circRNA
chr15	59204761	59209198	SLTM	624	-	Ambiguous circRNA
chr6	150147399	150174296	LRP11	2200	-	Other circRNA
chr3	9792628	9793633	OGG1	1608	+	Other circRNA
chr7	94248069	94259153	SGCE	1457	-	Other circRNA
chr11	94532555	94533477	AMOTL1	1848	+	Other circRNA
chr3	3197902	3215945	CRBN	1733	-	Ambiguous circRNA
chr17	40879652	40882936	EZH1	1499	-	AUG circRNA
chr1	85331067	85331821	LPAR3	2164	-	AUG circRNA
chr12	50488219	50490755	SMARCD1	1678	+	Other circRNA
chr3	169889160	169896726	PHC3	1180	-	Ambiguous circRNA
chr10	909682	931700	LARP4B	1934	-	AUG circRNA
chr15	48888479	48905289	FBN1	2281	-	Other circRNA
chr15	36936478	36950106	C15orf41	1427	+	Ambiguous circRNA
chr4	40936472	40947087	APBB2	1382	-	Other circRNA
chr1	36826821	36828257	STK40	1746	-	AUG circRNA
chr2	24787163	24807429	NCOA1	1473	+	Other circRNA
chr17	57814813	57895134	VMP1	1794	+	Ambiguous circRNA
chr12	12672795	12674397	DUSP16	1549	-	AUG circRNA
chr4	39739039	39779430	UBE2K	1695	+	Ambiguous circRNA
chr2	38812785	38818790	HNRPLL	1588	-	Other circRNA
chr18	33775219	33783152	MOCOS	2074	+	Other circRNA
chr14	91444649	91467503	RPS6KA5	1386	-	Ambiguous circRNA
chr1	204082042	204083733	SOX13	1175	+	AUG circRNA
chr22	34157357	34161940	LARGE	1673	-	AUG circRNA
chr2	107446521	107450602	ST6GAL2	1388	-	Other circRNA
chr2	197135916	197172809	HECW2	1845	-	Other circRNA
chr17	16004563	16005119	NCOR1	1977	-	Other circRNA
chr1	41578954	41608784	SCMH1	1468	-	Ambiguous circRNA
chr7	5680784	5681007	RNF216	1496	-	Other circRNA
chr2	106739425	106782539	UXS1	1175	-	Ambiguous circRNA
chr7	77407654	77408131	RSBN1L	1619	+	Other circRNA
chr15	73052747	73067438	ADPGK	1770	-	Ambiguous circRNA
chr17	62579578	62582288	SMURF2	1903	-	Ambiguous circRNA
chr16	148142	150507	NPRL3	1703	-	Ambiguous circRNA
chr2	160025760	160027316	TANC1	1512	+	Other circRNA
chr3	183097084	183107567	MCF2L2	1390	-	Other circRNA
chr12	78334098	78415642	NAV3	2290	+	Other circRNA
chr17	29483000	29497015	NF1	1873	+	Other circRNA
chr2	61340904	61345251	KIAA1841	1943	+	Other circRNA
chr9	14639893	14674383	ZDHHC21	1474	-	AUG circRNA
chr6	157431605	157454341	ARID1B	1622	+	Other circRNA
chr19	16790794	16791392	TMEM38A	1341	+	Other circRNA
chr2	203818727	203820481	ALS2CR8	1414	+	Ambiguous circRNA
chr11	62594626	62595103	STX5	1268	-	Ambiguous circRNA
chr6	76344422	76380436	SENP6	1476	+	Other circRNA
chr5	619104	620376	CEP72	1971	+	Ambiguous circRNA
chr6	76344422	76373234	SENP6	1635	+	Other circRNA
chr5	64520146	64522046	ADAMTS6	2117	-	Ambiguous circRNA
chr2	11905658	11907984	LPIN1	2214	+	Ambiguous circRNA
chr1	223991875	223994649	TP53BP2	1668	-	Ambiguous circRNA
chr3	66286967	66313803	SLC25A26	1321	+	Other circRNA
chr14	89041036	89044484	ZC3H14	1786	+	Other circRNA
chr8	141856358	141874498	PTK2	1910	-	Other circRNA
chr9	137582757	137593179	COL5A1	2101	+	Other circRNA
chr4	156696119	156698794	GUCY1B3	1544	+	Ambiguous circRNA
chr6	89554075	89563483	RNGTT	1432	-	Other circRNA
chr15	72283443	72302788	MYO9A	1650	-	Ambiguous circRNA
chrX	106331665	106332069	RBM41	1641	-	Other circRNA
chr6	144858717	144860579	UTRN	1850	+	Other circRNA
chr22	34157357	34252790	LARGE	1449	-	AUG circRNA
chr8	141840570	141874498	PTK2	1868	-	Other circRNA
chr5	41794104	41807540	OXCT1	1734	-	Other circRNA
chr13	95813442	95840796	ABCC4	1812	-	Other circRNA
chr11	85707868	85712201	PICALM	1557	-	Ambiguous circRNA
chr12	57861115	57862007	GLI1	1423	+	Other circRNA
chr3	127393233	127393443	ABTB1	776	+	Other circRNA
chr15	42553155	42560230	TMEM87A	1455	-	Other circRNA
chr15	91030185	91035943	IQGAP1	1786	+	Other circRNA
chr11	47380394	47397280	SPI1	656	-	Other circRNA
chr6	86275049	86284096	SNX14	1760	-	Ambiguous circRNA
chr16	11114049	11145498	CLEC16A	1541	+	Other circRNA
chr8	25265498	25266456	DOCK5	2160	+	Ambiguous circRNA
chr14	105692405	105693097	BRF1	1383	-	Other circRNA
chrX	110385323	110416309	PAK3	1336	+	Ambiguous circRNA
chr5	77805606	77806221	LHFPL2	1778	-	AUG circRNA
chr10	27431315	27434519	YME1L1	1534	-	Other circRNA
chr3	47716964	47719801	SMARCC1	1697	-	Ambiguous circRNA
chr9	36375930	36376124	RNF38	1808	-	Ambiguous circRNA
chr16	8952206	8953192	CARHSP1	1485	-	AUG circRNA
chr2	203419974	203421254	BMPR2	1374	+	Other circRNA
chr6	43023282	43024183	MRPL2	1764	-	Other circRNA
chr17	57808781	57851246	VMP1	1574	+	AUG circRNA
chr15	85610244	85626875	PDE8A	1519	+	Ambiguous circRNA
chr13	100982814	100992513	PCCA	1619	+	Other circRNA
chr17	80842020	80861354	TBCD	1434	+	Other circRNA
chr2	85595808	85598685	ELMOD3	1937	+	Ambiguous circRNA
chr7	17885217	17890587	SNX13	1553	-	Other circRNA
chr14	37754522	37838829	MIPOL1	1665	+	Ambiguous circRNA
chr11	16205431	16208501	SOX6	1499	-	Other circRNA
chr1	151611363	151641111	SNX27	1611	+	Other circRNA
chr2	101898320	101911643	RNF149	1765	-	Ambiguous circRNA
chr5	95072592	95119667	RHOBTB3	2098	+	Other circRNA
chr5	63621012	63626233	RNF180	1462	+	Other circRNA
chr7	8043537	8099878	GLCCI1	1685	+	Other circRNA
chr1	231672958	231678357	TSNAX|DISC1	1504	+	Ambiguous circRNA
chr8	121019043	121021372	DEPTOR	778	+	Other circRNA
chr22	46096161	46125470	ATXN10	1768	+	Ambiguous circRNA
chr9	126519981	126531842	DENND1A	1434	-	Ambiguous circRNA
chr16	89371613	89383486	ANKRD11	1736	-	AUG circRNA
chr11	73829272	73829427	C2CD3	1392	-	Other circRNA
chr1	28907071	28907741	SNHG12	1309	-	Other circRNA
chr8	131370262	131414216	ASAP1	2098	-	AUG circRNA
chr19	45783631	45783992	MARK4	1583	+	Ambiguous circRNA
chr10	76729417	76748870	KAT6B	1492	+	Other circRNA
chr17	45741524	45752148	KPNB1	2055	+	Other circRNA
chr4	6599924	6602483	MAN2B2	1682	+	Other circRNA
chr13	114806475	114839312	RASA3	2164	-	Ambiguous circRNA
chr8	134024145	134042268	TG	695	+	Other circRNA
chr5	74041502	74046492	GFM2	1652	-	Ambiguous circRNA
chr19	23316881	23318845	ZNF730	1448	+	Other circRNA
chr5	76745584	76760634	WDR41	1661	-	Ambiguous circRNA
chr10	93754291	93768032	BTAF1	1930	+	Other circRNA
chr1	100889777	100908552	CDC14A	1445	+	Ambiguous circRNA
chr6	167435896	167447459	FGFR1OP|CCR6	1572	+	Ambiguous circRNA
chr2	36586046	36623930	CRIM1	1861	+	Other circRNA
chr2	128922303	128928858	UGGT1	1805	+	Other circRNA
chr1	33058531	33059355	ZBTB8B|ZBTB8A	1653	+	Ambiguous circRNA
chr2	43655238	43657441	THADA	1424	-	Other circRNA
chr2	239090705	239103511	ILKAP	1345	-	Ambiguous circRNA
chr13	76301164	76335174	LMO7	2052	+	Other circRNA
chr1	179972308	179975702	CEP350	1421	+	Other circRNA
chr7	6150755	6155154	USP42	1609	+	Ambiguous circRNA
chr20	34241449	34246936	CPNE1|RBM12	1703	-	Ambiguous circRNA
chr21	40596333	40601362	BRWD1	1403	-	Ambiguous circRNA
chr10	116879948	116975638	ATRNL1	1371	+	Other circRNA
chr5	40728446	40730445	TTC33	1605	-	Other circRNA
chr1	145592632	145595220	POLR3C	1479	-	Other circRNA
chr8	17570722	17581342	MTUS1	845	-	Ambiguous circRNA
chr18	19146106	19148055	ESCO1	800	-	Ambiguous circRNA
chr9	113703700	113773970	LPAR1	2095	-	AUG circRNA
chr6	155108994	155114110	SCAF8	1321	+	Other circRNA
chr3	182602540	182605501	ATP11B	1365	+	Ambiguous circRNA
chr3	171944660	171969331	FNDC3B	1409	+	Ambiguous circRNA
chr22	32154531	32161046	DEPDC5	1237	+	Ambiguous circRNA
chr11	1000431	1003804	AP2A2	1628	+	Other circRNA
chr19	38609945	38610522	SIPA1L3	1727	+	Other circRNA
chr10	7262372	7327916	SFMBT2	1295	-	Other circRNA
chr11	120335945	120338017	ARHGEF12	1315	+	Other circRNA
chr5	37115061	37120442	C5orf42	1484	-	Ambiguous circRNA
chr1	161071837	161072165	PFDN2	1669	-	Other circRNA
chr3	141272698	141278837	RASA2	1844	+	Ambiguous circRNA
chr11	128963515	129034322	ARHGAP32	1477	-	Ambiguous circRNA
chr8	30332294	30336893	RBPMS	1112	+	Ambiguous circRNA
chr20	50342357	50346517	ATP9A	1624	-	Other circRNA
chr4	62362838	62363066	LPHN3	1438	+	AUG circRNA
chr5	140305480	140308910	PCDHAC1	1407	+	AUG circRNA
chr5	72285253	72286691	FCHO2	1481	+	Other circRNA
chr22	38019333	38019640	GGA1	1266	+	Other circRNA
chr2	242346951	242352836	FARP2	1673	+	Other circRNA
chr6	139228631	139229953	REPS1	1391	-	Other circRNA
chr5	170610202	170632616	RANBP17	1324	+	Ambiguous circRNA
chr8	141407718	141415797	TRAPPC9	1427	-	Other circRNA
chr3	127778944	127779504	SEC61A1	1824	+	Ambiguous circRNA
chr12	99071202	99080651	APAF1	1349	+	Other circRNA
chr14	100317189	100331983	EML1	1553	+	Ambiguous circRNA
chr16	23091266	23093878	USP31	1466	-	Other circRNA
chr17	45741524	45745776	KPNB1	1814	+	Other circRNA
chr2	240929490	240954277	NDUFA10	1280	-	Other circRNA
chr1	243776972	243859018	AKT3	1389	-	Other circRNA
chr4	148800382	148803083	ARHGAP10	1541	+	Other circRNA
chr9	77611362	77632364	C9orf41	1560	-	Ambiguous circRNA
chr22	43286952	43287188	PACSIN2	1325	-	Other circRNA
chr10	104632204	104634418	AS3MT	959	+	Other circRNA
chr5	94204037	94248681	MCTP1	1770	-	Ambiguous circRNA
chr1	47761436	47767420	STIL	1561	-	Other circRNA
chr2	29356520	29368233	CLIP4	1600	+	Ambiguous circRNA
chr9	115336336	115337531	KIAA1958	1378	+	AUG circRNA
chr10	70547683	70548085	CCAR1	1669	+	Ambiguous circRNA
chr12	19626181	19653155	AEBP2	1708	+	Other circRNA
chr7	74119495	74133260	GTF2I	1081	+	Other circRNA
chr1	236195700	236201553	NID1	868	-	Other circRNA
chr1	181546901	181549912	CACNA1E	1444	+	Other circRNA
chr1	179089324	179091002	ABL2	1765	-	Other circRNA
chr19	58436990	58439415	ZNF418	1488	-	Ambiguous circRNA
chr2	197777605	197784874	PGAP1	1435	-	Ambiguous circRNA
chr3	27478878	27490288	SLC4A7	1939	-	Ambiguous circRNA
chr22	30366964	30375041	MTMR3	1297	+	AUG circRNA
chr19	12825634	12826553	TNPO2	1962	-	Other circRNA
chr2	29006772	29011675	PPP1CB|SPDYA	1340	+	Ambiguous circRNA
chr2	215632205	215661841	BARD1	1818	-	Ambiguous circRNA
chr11	89165951	89185063	NOX4	1882	-	Ambiguous circRNA
chr11	6962801	6977013	ZNF215	1608	+	Other circRNA
chr2	45925079	45928630	PRKCE	1619	+	Other circRNA
chr3	171969049	172025291	FNDC3B	1668	+	Other circRNA
chr11	85723323	85742653	PICALM	1700	-	Ambiguous circRNA
chr14	99723807	99724176	BCL11B	1582	-	Other circRNA
chr16	28112778	28113266	XPO6	1277	-	Other circRNA
chr2	47202111	47206046	TTC7A	1827	+	Ambiguous circRNA
chr20	18278628	18287037	ZNF133	1419	+	AUG circRNA
chr4	39739039	39757359	UBE2K	1550	+	Ambiguous circRNA
chr7	810107	814799	HEATR2	1488	+	Ambiguous circRNA
chr8	141595217	141616013	EIF2C2	1573	-	Other circRNA
chr6	136990420	137019820	MAP3K5	1428	-	Other circRNA
chr1	51032748	51061888	FAF1	1614	-	Other circRNA
chr13	96636057	96651561	UGGT2	1579	-	Ambiguous circRNA
chr2	223765391	223773868	ACSL3	1697	+	AUG circRNA
chr2	24181170	24199945	UBXN2A	1519	+	Ambiguous circRNA
chr4	38055819	38104778	TBC1D1	1138	+	Other circRNA
chr7	148529725	148544397	EZH2	1468	-	Ambiguous circRNA
chr5	80419460	80422982	RASGRF2	1219	+	Ambiguous circRNA
chr6	86281854	86284096	SNX14	1455	-	Ambiguous circRNA
chr1	59805629	59812070	FGGY	1429	+	Ambiguous circRNA
chr5	86627164	86633908	RASA1	1818	+	Ambiguous circRNA
chr16	67644726	67646024	CTCF	1493	+	AUG circRNA
chr9	115013208	115015068	PTBP3	1708	-	Other circRNA
chr15	72300166	72320134	MYO9A	1301	-	Ambiguous circRNA
chr2	223084858	223097002	PAX3	1647	-	Other circRNA
chr16	47531309	47630442	PHKB	1561	+	Other circRNA
chr5	72354259	72373320	FCHO2	1368	+	Ambiguous circRNA
chr14	50130032	50141145	POLE2	1271	-	Other circRNA
chr11	74570202	74574066	XRRA1	1044	-	Other circRNA
chr13	42439871	42461497	KIAA0564	1340	-	Other circRNA
chr13	103275226	103280274	TPP2	1309	+	Other circRNA
chr11	89155069	89185063	NOX4	1446	-	Ambiguous circRNA
chr4	77045801	77065626	NUP54	1697	-	Ambiguous circRNA
chr4	77917577	77952123	2011-09-01	1609	+	Ambiguous circRNA
chr8	133634856	133673873	LRRC6	1310	-	Ambiguous circRNA
chr5	61745753	61747760	IPO11	1538	+	Other circRNA
chr15	36983885	37002162	C15orf41	1191	+	Other circRNA
chr4	152375852	152403800	FAM160A1	687	+	Other circRNA
chr2	197777605	197787849	PGAP1	1576	-	Ambiguous circRNA
chr7	156549086	156619438	LMBR1	1548	-	Ambiguous circRNA
chr4	170501992	170511960	NEK1	1371	-	Other circRNA
chr3	13170804	13171025		2248	-	Other circRNA
chr16	16200594	16205439	ABCC1	1313	+	Other circRNA
chr2	55559701	55562300	CCDC88A	1197	-	Ambiguous circRNA
chr10	12123470	12136270	DHTKD1	1773	+	Other circRNA
chr4	54292038	54294350	FIP1L1	1535	+	Ambiguous circRNA
chr19	38631823	38633350	SIPA1L3	1075	+	Other circRNA
chr9	129154344	129184227	FAM125B	1068	+	Other circRNA
chr16	89164998	89169167	ACSF3	1294	+	AUG circRNA
chr2	120885263	120903865	EPB41L5	1325	+	Other circRNA
chr3	124456414	124463050	UMPS	1461	+	Ambiguous circRNA
chr8	41832221	41845081	KAT6A	1284	-	Other circRNA
chr19	52364156	52380630	ZNF577	1245	-	Other circRNA
chr11	128628009	128642880	FLI1	1989	+	Ambiguous circRNA
chr3	47719687	47727660	SMARCC1	1483	-	Other circRNA
chr11	95825055	95826681	MAML2	1329	-	Other circRNA
chr5	87516379	87541609	TMEM161B	1365	-	Ambiguous circRNA
chr19	46020920	46021352	VASP	1133	+	Other circRNA
chr1	179100445	179100616	ABL2	1228	-	Other circRNA
chr15	50592985	50601995	GABPB1	1788	-	Other circRNA
chr7	8043537	8110761	GLCCI1	1479	+	Other circRNA
chr17	46109521	46111310	COPZ2	1356	-	Other circRNA
chr2	10784445	10808849	NOL10	1507	-	Other circRNA
chr9	115013208	115060196	PTBP3	1321	-	Ambiguous circRNA
chr1	52943379	52947595	ZCCHC11	1200	-	Other circRNA
chr7	50771517	50773020	GRB10	1501	-	Other circRNA
chr1	203680004	203691817	ATP2B4	1473	+	Other circRNA
chr4	91645064	91648448	FAM190A	1270	+	Ambiguous circRNA
chr12	96704829	96728643	CDK17	2072	-	AUG circRNA
chr16	89484691	89497734	ANKRD11	1523	-	Other circRNA
chr7	66273872	66275834	RABGEF1	905	+	Other circRNA
chr3	182804480	182810333	MCCC1	1223	-	Ambiguous circRNA
chr16	71710349	71713438	PHLPP2	1239	-	Ambiguous circRNA
chr2	61722589	61726048	XPO1	1324	-	Ambiguous circRNA
chr22	45726483	45728591	FAM118A	1560	+	Ambiguous circRNA
chr16	67662272	67663436	CTCF	1659	+	Other circRNA
chr1	207989273	207990759	mir-29b-2	1372	-	Other circRNA
chr15	52073240	52075025	TMOD2	1454	+	Other circRNA
chr10	94653105	94659401	EXOC6	1229	+	Other circRNA
chr1	31465236	31479949	PUM1	1346	-	Other circRNA
chr20	30115286	30115853	HM13	1287	+	Other circRNA
chr10	1130342	1142186	WDR37	1396	+	Ambiguous circRNA
chr2	39559057	39564722	MAP4K3	1287	-	Other circRNA
chr1	19519926	19523759	UBR4	1605	-	Other circRNA
chr9	131271154	131277918	GLE1	1583	+	Ambiguous circRNA
chr20	2928627	2945848	PTPRA	1197	+	Ambiguous circRNA
chr22	41521867	41536261	EP300	1576	+	Other circRNA
chr12	14576842	14578407	ATF7IP	1359	+	AUG circRNA
chr21	29750266	29789479		833	-	Other circRNA
chr3	18419661	18462483	SATB1	1224	-	AUG circRNA
chr4	37633006	37636745	RELL1	1490	-	Other circRNA
chr5	137342678	137356886	FAM13B	1318	-	AUG circRNA
chrX	134679347	134683730	DDX26B	1277	+	Other circRNA
chr12	49333437	49334971	ARF3	1511	-	AUG circRNA
chr3	169694733	169706147	SEC62	1332	+	Other circRNA
chr5	56526672	56527148	GPBP1	1238	+	Ambiguous circRNA
chr6	20546576	20548936	CDKAL1	1669	+	AUG circRNA
chr22	29517344	29521404	KREMEN1	1202	+	Other circRNA
chr17	4186092	4210418	UBE2G1	1565	-	Other circRNA
chr1	43239233	43241150	C1orf50	1385	+	Other circRNA
chr14	76633005	76662315	C14orf118	1761	+	Ambiguous circRNA
chr6	52935854	52941341	FBXO9	1312	+	Ambiguous circRNA
chr19	55756487	55757046	PPP6R1	1298	-	Other circRNA
chr12	1372199	1399178	ERC1	1267	+	Ambiguous circRNA
chr9	19360241	19361961	DENND4C	985	+	Other circRNA
chr10	94291504	94297307	IDE	1604	-	Other circRNA
chr9	33953282	33956144	UBAP2	1577	-	Other circRNA
chr7	127344892	127361454	SND1	1628	+	Other circRNA
chr14	33684387	33684793	NPAS3	1064	+	Other circRNA
chr2	242572331	242573494	THAP4	1531	-	Other circRNA
chr1	50956259	51001129	FAF1	1431	-	Ambiguous circRNA
chr2	70451685	70457986	TIA1	1599	-	Ambiguous circRNA
chr17	27613009	27614734	NUFIP2	1544	-	Other circRNA
chr13	30801548	30815223	KATNAL1	1586	-	Other circRNA
chr3	196118683	196134264	UBXN7	1301	-	Other circRNA
chr5	34793377	34796132	RAI14	1405	+	Ambiguous circRNA
chr4	52729602	52752804	DCUN1D4	1546	+	Ambiguous circRNA
chr8	68163533	68172161	ARFGEF1	1350	-	Other circRNA
chr22	36737414	36745300	MYH9	1795	-	AUG circRNA
chr2	20526021	20527139	PUM2	1396	-	Ambiguous circRNA
chr20	3274784	3275275	C20orf194	1203	-	Other circRNA
chr14	71867510	71884913		1769	+	Other circRNA
chr16	70497071	70497677	FUK	818	+	AUG circRNA
chr2	136505836	136519481	UBXN4	1524	+	Other circRNA
chr2	61505299	61508377	USP34	1481	-	Other circRNA
chr17	526772	530556	VPS53	1221	-	Ambiguous circRNA
chr3	169854206	169896726	PHC3	996	-	Ambiguous circRNA
chr5	54941616	54960691	SLC38A9	1603	-	Ambiguous circRNA
chr12	117365827	117402659	FBXW8	1855	+	Other circRNA
chr7	23224688	23224917	NUPL2	1411	+	Ambiguous circRNA
chr6	56716194	56765419	DST	1924	-	Other circRNA
chr3	110863745	110866331	PVRL3	1446	+	Other circRNA
chr10	117849251	117856275	GFRA1	1350	-	Other circRNA
chr6	158870027	158873300	TULP4	1379	+	Other circRNA
chr2	32323864	32341281	SPAST	1408	+	Other circRNA
chr6	135360710	135363264	HBS1L	1483	-	Other circRNA
chr9	33935836	33941860	UBAP2	1564	-	Other circRNA
chr17	79571573	79575848	NPLOC4	1397	-	Ambiguous circRNA
chr20	31376659	31380576	DNMT3B	1210	+	Ambiguous circRNA
chr10	15863654	15889942	FAM188A	1558	-	Ambiguous circRNA
chr8	97847200	97892233	PGCP	1319	+	Other circRNA
chr3	33453072	33467233	UBP1	1613	-	Other circRNA
chr14	31371741	31380368	STRN3	1389	-	Ambiguous circRNA
chr16	15876241	15880589	MYH11	623	-	Other circRNA
chr9	88190229	88248289	AGTPBP1	1294	-	Other circRNA
chr16	14687157	14698083	PARN	1348	-	Other circRNA
chr20	50273476	50307358	ATP9A	1296	-	Other circRNA
chr22	40948109	40990739	MKL1	1382	-	Other circRNA
chr4	6925099	6925838	TBC1D14	1094	+	AUG circRNA
chr1	21327691	21329301	EIF4G3	1629	-	AUG circRNA
chr3	31617887	31641951	STT3B	1403	+	Other circRNA
chr9	95018961	95048121	IARS	1754	-	Other circRNA
chr1	78177431	78178966	USP33	1109	-	Other circRNA
chr3	50142509	50143142	RBM5	1384	+	Other circRNA
chr1	15860731	15863309	DNAJC16	1373	+	Ambiguous circRNA
chr8	28821327	28837673	HMBOX1	1499	+	Ambiguous circRNA
chr2	24181170	24207701	UBXN2A	1415	+	Ambiguous circRNA
chr1	52975267	52992045	ZCCHC11	1203	-	Ambiguous circRNA
chr2	233675953	233677201	GIGYF2	1264	+	Ambiguous circRNA
chr17	65924470	65928135	BPTF	1357	+	Other circRNA
chr9	111812562	111826847	C9orf5	1476	-	Ambiguous circRNA
chr5	138145726	138163407	CTNNA1	1493	+	Ambiguous circRNA
chr4	77065301	77065626	NUP54	1409	-	Ambiguous circRNA
chr5	122868262	122893258	CSNK1G3	1419	+	AUG circRNA
chr18	12999419	13042333	CEP192	1294	+	AUG circRNA
chr17	53016284	53024673	TOM1L1	1177	+	Ambiguous circRNA
chr4	160107793	160131735		1353	+	Other circRNA
chr15	73468743	73470768	NEO1	1248	+	Ambiguous circRNA
chr8	141357855	141370292	TRAPPC9	1330	-	Other circRNA
chr15	63845913	63855207	USP3	1650	+	Ambiguous circRNA
chr7	140055467	140069482	SLC37A3	1527	-	Ambiguous circRNA
chr13	49771012	49772710	FNDC3A	1439	+	Ambiguous circRNA
chr15	59204761	59205895	SLTM	1286	-	Ambiguous circRNA
chr10	17645558	17646046	PTPLA	983	-	Other circRNA
chr22	30374430	30387659	MTMR3	1112	+	Other circRNA
chr1	94685813	94697199	ARHGAP29	1930	-	Ambiguous circRNA
chr13	28834583	28835595	PAN3	1473	+	Other circRNA
chr16	53907697	53913899	FTO	1272	+	Other circRNA
chr7	148851036	148851432	ZNF398	1294	+	Ambiguous circRNA
chr16	48290520	48311390	LONP2	1236	+	Other circRNA
chr9	88307603	88327481	AGTPBP1	1208	-	AUG circRNA
chr1	12359258	12368698	VPS13D	1440	+	Other circRNA
chr5	37238958	37239971	C5orf42	1263	-	Other circRNA
chr17	71231614	71233134	C17orf80	1214	+	AUG circRNA
chr4	103644027	103647840	MANBA	1272	-	Other circRNA
chr3	65415194	65416556	MAGI1	1147	-	Other circRNA
chr13	78293666	78320990	SLAIN1	1258	+	Ambiguous circRNA
chr6	90916287	90981660	BACH2	1168	-	Other circRNA
chrX	77270158	77275895	ATP7A	1384	+	Other circRNA
chr2	29129325	29137074	WDR43	1587	+	Other circRNA
chr9	123924133	123928458	CNTRL	1252	+	Other circRNA
chr4	148867767	148887990	ARHGAP10	1254	+	Other circRNA
chr12	123798166	123800207	SBNO1	1468	-	Ambiguous circRNA
chr11	118454523	118455359	ARCN1	1314	+	Other circRNA
chr12	113705647	113707650	TPCN1	1221	+	Other circRNA
chr7	44739739	44741214	OGDH	1357	+	Other circRNA
chr1	198201682	198233365	NEK7	1397	+	AUG circRNA
chr11	118422500	118430579	IFT46	1276	-	AUG circRNA
chr4	53492184	53497311	USP46	1220	-	Ambiguous circRNA
chr9	114676884	114678116	UGCG	1565	+	Other circRNA
chr10	3160973	3162236	PFKP	1428	+	Other circRNA
chr6	16586010	16658132	ATXN1	1380	-	Ambiguous circRNA
chr12	6030205	6031970	ANO2	2092	-	Other circRNA
chr17	5364258	5365866	DHX33	1512	-	Ambiguous circRNA
chr10	98303832	98336586	TM9SF3	1659	-	Other circRNA
chr2	61512009	61522425	USP34	1376	-	Other circRNA
chrX	66863097	66863249	AR	586	+	Ambiguous circRNA
chr14	37754522	37777724	MIPOL1	1242	+	Ambiguous circRNA
chr2	9028147	9098771	MBOAT2	1306	-	Other circRNA
chr3	155547476	155551830	SLC33A1	1329	-	Other circRNA
chrX	132887508	132888203	GPC3	561	-	Ambiguous circRNA
chr5	74639677	74640157	HMGCR	1316	+	Other circRNA
chr2	100029192	100052403	REV1	1480	-	Other circRNA
chr9	19356969	19358158	DENND4C	1171	+	Other circRNA
chr4	160159960	160162520		1268	+	Other circRNA
chr2	135848567	135851263	RAB3GAP1	1251	+	Ambiguous circRNA
chr17	80828099	80861354	TBCD	1250	+	Other circRNA
chr4	83795763	83796975	SEC31A	1429	-	Other circRNA
chr12	27521194	27533337	ARNTL2	1932	+	Other circRNA
chr1	214169811	214185058	PROX1	1127	+	AUG circRNA
chr16	68893786	68914533	TMCO7	1610	+	Other circRNA
chr7	44714009	44715748	OGDH	1472	+	Other circRNA
chrX	147733519	147744289	AFF2	1163	+	Other circRNA
chr3	179131199	179144030	GNB4	1336	-	AUG circRNA
chr5	52157280	52161651	ITGA1	857	+	Ambiguous circRNA
chr15	77759436	77764156	HMG20A	1061	+	Other circRNA
chr9	88574707	88611492	NAA35	1291	+	Other circRNA
chr1	151630710	151641111	SNX27	1245	+	Ambiguous circRNA
chr2	206036934	206058044	PARD3B	1126	+	Other circRNA
chr5	174919097	174919270	SFXN1	1483	+	AUG circRNA
chr4	7857192	7873807	AFAP1	1007	-	AUG circRNA
chr10	69748419	69773943	HERC4	1699	-	Ambiguous circRNA
chr5	80063751	80088663	MSH3	1349	+	Other circRNA
chr15	43692241	43694048	TUBGCP4	1230	+	Ambiguous circRNA
chr13	46090277	46093229	COG3	1334	+	Other circRNA
chrX	79544404	79565732	CR627394	873	-	Other circRNA
chr6	128643183	128643455	PTPRK	1352	-	Other circRNA
chr1	154231452	154232505	UBAP2L	1312	+	Other circRNA
chr16	29906579	29907181	SEZ6L2	1162	-	Other circRNA
chr11	66589113	66595835	C11orf80	1411	+	Other circRNA
chr3	119222378	119232566	TIMMDC1	1149	+	Ambiguous circRNA
chr5	43295853	43297268	HMGCS1	1359	-	Other circRNA
chr14	100384118	100387214	EML1	1033	+	Other circRNA
chr8	37971709	37976881	ASH2L	1386	+	Other circRNA
chr17	46189392	46190763	SNX11	1168	+	AUG circRNA
chr5	72850146	72857113	ANKRA2	1077	-	Other circRNA
chr17	58711213	58725443	PPM1D	995	+	Ambiguous circRNA
chr13	96622365	96651561	UGGT2	1252	-	Other circRNA
chr14	76198680	76201632	TTLL5	1253	+	Ambiguous circRNA
chr14	39627488	39628754	TRAPPC6B	1196	-	Ambiguous circRNA
[truncated: 79,590 more rows]

## Sheet: Mouse (mm10) - ENCODE
chr	start	end	names	total_junction	strand	annotation
chr6	47576535	47577667	Ezh2	5104	-	AUG circRNA
chr17	6137210	6139156	Tulp4	3617	+	AUG circRNA
chr17	81647808	81649638	Slc8a1	3515	-	AUG circRNA
chr16	32950291	32961744	Lrch3	2553	+	Other circRNA
chr2	70770003	70786995	Tlk1	2488	-	Ambiguous circRNA
chr5	118593332	118593570	Med13l	2012	+	Other circRNA
chr9	96591949	96611499	Rasa2	1992	-	Ambiguous circRNA
chr5	3747020	3772787	Ankib1	2126	-	Ambiguous circRNA
chr11	11700204	11707904	Ikzf1	2457	+	AUG circRNA
chr9	96602712	96611499	Rasa2	1875	-	Ambiguous circRNA
chr8	79118174	79136663	Zfp827	2003	+	Other circRNA
chr3	51308049	51326035	Elf2	2119	-	Ambiguous circRNA
chr13	35815908	35816575	Cdyl	1663	+	Ambiguous circRNA
chr15	88811296	88812159	Alg12	1798	-	Other circRNA
chr5	96128942	96134132	Cnot6l	1580	-	Ambiguous circRNA
chr8	84771783	84772315	Nfix	1639	-	Other circRNA
chr2	104470748	104471847	Hipk3	1474	-	AUG circRNA
chr12	24878190	24882794	Mboat2	1474	+	Other circRNA
chr16	94383911	94403368	Ttc3	1318	+	Ambiguous circRNA
chr7	121047837	121057399	Mettl9	1231	+	Other circRNA
chr6	119920109	119921028	Rad52	1324	+	Ambiguous circRNA
chr16	33421320	33434974	Zfp148	1237	+	AUG circRNA
chr5	33843111	33846267	Whsc1	1298	+	AUG circRNA
chr12	102991349	103021876	Unc79	1103	+	Other circRNA
chr7	99935161	99955540	Rnf169	1075	-	Other circRNA
chr6	88355482	88358642	Eefsec	1135	-	Other circRNA
chr18	75114789	75126919	Dym	955	+	Other circRNA
chr1	87364103	87380008	Gigyf2	912	+	Other circRNA
chr5	147450652	147455188	Pan3	935	+	Other circRNA
chr15	39566942	39616510	Rims2	813	+	Other circRNA
chr15	98084969	98087133	Senp1	842	-	Ambiguous circRNA
chr9	44828783	44829271	Kmt2a	816	-	Ambiguous circRNA
chr9	16374948	16378254	Fat3	805	-	AUG circRNA
chr15	82851512	82857284	Tcf20	1235	-	AUG circRNA
chr1	38107567	38108467	Rev1	719	-	AUG circRNA
chr2	70768861	70786995	Tlk1	764	-	Other circRNA
chr2	140042093	140057499	Tasp1	814	-	Ambiguous circRNA
chr14	21516625	21517498	Kat6b	732	+	AUG circRNA
chr5	21278044	21281602	Gsap	659	+	Other circRNA
chr11	6313787	6317080	Ogdh	764	+	Other circRNA
chr12	24878190	24924294	Mboat2	699	+	Other circRNA
chr19	45630864	45640521	Fbxw4	713	-	Other circRNA
chr5	73194985	73221072	Fryl	656	-	Other circRNA
chr17	90700743	90704367	Nrxn1	641	-	Ambiguous circRNA
chr8	72367903	72380306	Eps15l1	726	-	Other circRNA
chr1	139053345	139062971	Dennd1b	660	+	Other circRNA
chr9	32181841	32190061	Arhgap32	625	+	Other circRNA
chr5	65565988	65594548	Ube2k	667	+	Ambiguous circRNA
chr1	38534905	38536946	Aff3	568	-	Other circRNA
chr16	94383911	94393174	Ttc3	663	+	Ambiguous circRNA
chr7	81893798	81905636	Hdgfrp3	586	-	Other circRNA
chr19	57378548	57379175	Fam160b1	560	+	Ambiguous circRNA
chr12	3617605	3648389	Dtnb	610	+	Other circRNA
chr6	119052600	119057515	Cacna1c	588	-	Other circRNA
chr9	22643744	22679064	Bbs9	604	+	Other circRNA
chr4	150406195	150439468	Rere	591	+	AUG circRNA
chr14	21234832	21240571	Adk	631	+	Other circRNA
chr8	45759052	45775703	Sorbs2	566	+	Ambiguous circRNA
chr1	155173985	155197435	Stx6	549	+	Other circRNA
chr6	40004144	40004671		554	+	Other circRNA
chr17	50606294	50611195	Plcl2	641	+	Other circRNA
chr13	69512889	69515903	Papd7	534	-	AUG circRNA
chr13	103884142	103889285	Erbb2ip	504	-	AUG circRNA
chr16	70433544	70441319	Gbe1	444	+	Other circRNA
chr18	35610870	35613502	Paip2	473	+	AUG circRNA
chr6	47576562	47577667	Ezh2	517	-	AUG circRNA
chr4	117582599	117593162	Eri3	515	+	Ambiguous circRNA
chr2	118631758	118635277	Bub1b	550	+	Other circRNA
chr1	52708163	52709755	Mfsd6	466	-	AUG circRNA
chr13	48932296	48934078	Fam120a	537	-	Other circRNA
chr17	65592290	65595054	Vapa	485	-	Other circRNA
chr1	181825621	181832232	Lbr	439	-	Other circRNA
chr3	121228309	121235764	Tmem56	513	-	AUG circRNA
chr1	25221759	25228547	Bai3	471	-	Other circRNA
chr9	66540061	66566903	Usp3	463	-	Other circRNA
chr12	100615996	100619641	Rps6ka5	417	-	Other circRNA
chr5	35935551	35936132	Afap1	421	+	AUG circRNA
chr15	79541033	79542586	Ddx17	431	-	Other circRNA
chr4	48604580	48617331	Tmeff1	409	+	Other circRNA
chr2	31604613	31605343	Fubp3	475	+	Other circRNA
chr4	150406195	150406664	Rere	475	+	AUG circRNA
chr16	17015897	17018475	Mapk1	419	+	Other circRNA
chr1	133753088	133753749	Atp2b4	446	-	AUG circRNA
chr7	68003809	68004355	Igf1r	444	+	Other circRNA
chr4	150468694	150534945	Rere	401	+	Other circRNA
chr2	131511983	131516443	Smox	424	+	Ambiguous circRNA
chr8	79371783	79372364	Smad1	389	-	AUG circRNA
chr16	14138342	14140372	Marf1	430	-	Other circRNA
chr4	130718153	130719351	Pum1	470	+	Other circRNA
chr16	11116794	11128703	Txndc11	436	-	Ambiguous circRNA
chr15	89268502	89269962	Ppp6r2	383	+	Other circRNA
chr2	48870288	48873473	Acvr2a	402	+	Ambiguous circRNA
chr2	119076935	119081625	Casc5	526	+	Other circRNA
chr12	51759218	51761170	Hectd1	495	-	Other circRNA
chr4	133719536	133723051	Arid1a	494	-	Ambiguous circRNA
chr10	90069467	90077142	Anks1b	371	+	Other circRNA
chr1	38534905	38539001	Aff3	391	-	Other circRNA
chr6	35077980	35080226	Cnot4	375	-	AUG circRNA
chr18	82955523	82957449	Zfp516	458	+	AUG circRNA
chr15	72999971	73031643	Trappc9	386	-	Other circRNA
chr2	92214048	92230724	Phf21a	373	+	AUG circRNA
chr17	42377159	42377640	Ptchd4	422	+	Other circRNA
chr1	43141697	43153254	Fhl2	383	-	AUG circRNA
chr16	58424560	58433463	Dcbld2	380	+	Other circRNA
chr6	47540676	47577667	Ezh2	425	-	AUG circRNA
chr13	91524584	91564694	Ssbp2	356	+	Other circRNA
chr8	105178592	105202547	Cbfb	286	+	Other circRNA
chr11	43704533	43705477	Pwwp2a	391	+	Ambiguous circRNA
chr3	109562742	109578364	Vav3	356	+	Other circRNA
chr11	70874745	70887171	Rabep1	321	+	Ambiguous circRNA
chr10	62776567	62776963	Ccar1	341	-	Other circRNA
chr10	92109638	92136690	Rmst	339	-	Other circRNA
chr1	89663660	89671271	Agap1	317	+	Other circRNA
chr7	59240966	59247217	Ube3a	269	+	AUG circRNA
chr18	75519738	75521869	Ctif	353	-	Ambiguous circRNA
chr1	38053615	38085652	Rev1	387	-	Ambiguous circRNA
chr9	72591750	72593360	Rfx7	362	+	Other circRNA
chr1	13221306	13286025	Ncoa2	318	-	AUG circRNA
chr19	25061107	25065459	Dock8	310	+	Ambiguous circRNA
chr6	113408904	113409340	Ttll3	394	+	Other circRNA
chr2	119434148	119445656	Ino80	304	-	Other circRNA
chr9	83988775	84012619	Bckdhb	363	+	Other circRNA
chr11	75390071	75391227	Smyd4	345	+	Ambiguous circRNA
chr12	100654046	100654489	Rps6ka5	322	-	Ambiguous circRNA
chr2	91562753	91563113	Ckap5	324	+	Other circRNA
chr12	4961217	5006791	Atad2b	322	+	Ambiguous circRNA
chr8	79118174	79120540	Zfp827	307	+	Other circRNA
chr8	84864057	84864552	Farsa	332	+	Other circRNA
chr4	150439342	150534945	Rere	337	+	Other circRNA
chrX	69544408	69545269	Aff2	306	+	Other circRNA
chr17	57419321	57420524	Emr1	266	+	Other circRNA
chr13	9720772	9735466	Zmynd11	276	-	AUG circRNA
chr1	91384564	91385346	Ilkap	282	-	Other circRNA
chr1	165911287	165913349	Pou2f1	311	-	Ambiguous circRNA
chr11	77393049	77398269	Ssh2	227	+	Other circRNA
chr10	84947411	84948020	Ric8b	309	+	Other circRNA
chr16	72933212	72935786	Robo1	285	+	Other circRNA
chr16	13697332	13699075	Bfar	284	+	Other circRNA
chr13	93341755	93356079	Homer1	300	+	Other circRNA
chr13	58191721	58199070	Ubqln1	316	-	Other circRNA
chr6	37903532	37931500	Trim24	291	+	Ambiguous circRNA
chr9	108533586	108534618	Qrich1	299	+	Other circRNA
chr4	108478872	108479741	Zcchc11	334	+	Ambiguous circRNA
chr11	65218528	65233184	Myocd	300	-	Ambiguous circRNA
chr8	95365313	95366422	Mmp15	277	+	Other circRNA
chr2	156745834	156749356	Dlgap4	279	+	Ambiguous circRNA
chr18	65638749	65656632	Zfp532	318	+	Ambiguous circRNA
chr8	123382526	123383443	Tcf25	296	+	Other circRNA
chr10	121925815	121931509	Srgap1	281	-	Other circRNA
chr14	13950131	13951263	Thoc7	294	-	Other circRNA
chr10	22705692	22712091	Tbpl1	315	-	AUG circRNA
chr9	22887580	22887996	Bbs9	362	+	Other circRNA
chr1	22346292	22379540	Rims1	279	-	Ambiguous circRNA
chrX	61183247	61186174	ciRS-7	305	+	Other circRNA
chr6	134066306	134137417	Etv6	384	+	AUG circRNA
chr5	128268491	128269377	Tmem132d	285	-	Other circRNA
chr19	4787360	4794009	Rbm4	385	-	AUG circRNA
chr5	100805897	100812202	Fam175a	291	-	Other circRNA
chr5	110753803	110756766	Ep400	324	-	AUG circRNA
chr1	143667624	143677855	Cdc73	290	-	Other circRNA
chr11	77571606	77585494	Taok1	292	-	AUG circRNA
chr6	23107139	23122737	Aass	328	-	AUG circRNA
chr17	26739542	26743131	Crebrf	312	+	Ambiguous circRNA
chr17	50917526	50920603	Tbc1d5	276	-	Other circRNA
chr4	150468694	150510038	Rere	280	+	Other circRNA
chr6	31418930	31433131	Mkln1	274	+	Other circRNA
chr15	62107147	62107465	Pvt1	331	+	Other circRNA
chr17	55490942	55498406	St6gal2	261	+	Other circRNA
chr7	78450886	78462942	Ntrk3	255	-	Other circRNA
chr2	72970154	72971514	Sp3	291	-	Other circRNA
chr19	53987453	53988383	Shoc2	292	+	AUG circRNA
chr3	56079858	56091120	Nbea	263	-	Other circRNA
chr2	168705122	168710976	Atp9a	274	-	Other circRNA
chr1	160700711	160702460	Rabgap1l	291	-	Other circRNA
chr12	85863563	85879475	Ttll5	277	+	Ambiguous circRNA
chr7	114058539	114060419	Rras2	263	-	Ambiguous circRNA
chr1	66772905	66802168	Kansl1l	283	-	AUG circRNA
chr8	106078603	106079741	Nfatc3	251	+	Other circRNA
chr7	73514089	73519708	Chd2	218	-	Other circRNA
chr10	120145645	120146629	Irak3	253	-	Ambiguous circRNA
chr1	167234691	167237648	Uck2	357	-	Other circRNA
chr4	150439342	150477468	Rere	238	+	Other circRNA
chr19	24346236	24360151	Pip5k1b	248	-	Other circRNA
chr18	6111684	6115850	Arhgap12	254	-	AUG circRNA
chr1	53904248	53914632	Hecw2	262	-	Other circRNA
chr9	82926396	82933067	Phip	240	-	Other circRNA
chr16	85013626	85030365	App	241	-	Other circRNA
chr5	37182080	37194304		228	+	Other circRNA
chr12	103011199	103021876	Unc79	247	+	Other circRNA
chr6	135922871	135923470	Grin2b	233	-	Other circRNA
chr12	51655401	51661713	Strn3	231	-	Other circRNA
chr8	39063190	39071516	Tusc3	252	+	Other circRNA
chr19	45885951	45892148	9130011E15Rik	248	-	Other circRNA
chr17	79650301	79659473	Rmdn2	255	+	Other circRNA
chrX	93620504	93626612	Pola1	259	-	Other circRNA
chr11	6193153	6193476	Nudcd3	199	-	Other circRNA
chr5	73069882	73072921	Fryl	239	-	Other circRNA
chr4	34839331	34839986	Zfp292	206	-	Other circRNA
chr13	48885272	48885878	Fam120a	179	-	Other circRNA
chr15	81631613	81632512	Ep300	209	+	Other circRNA
chr2	155437859	155440785	Ncoa6	220	-	AUG circRNA
chr6	120870765	120876346	Bcl2l13	252	+	Other circRNA
chr14	54758438	54759745	Slc7a8	235	-	Other circRNA
chr10	90042545	90077142	Anks1b	229	+	Other circRNA
chr10	40076563	40080807	Slc16a10	284	-	Other circRNA
chr14	31184941	31185425	Nisch	249	-	Other circRNA
chr11	84193078	84195687	Acaca	241	+	Ambiguous circRNA
chr17	86488159	86496111	Prkce	236	+	Other circRNA
chr1	16440322	16509408	Stau2	224	-	AUG circRNA
chr12	52516078	52519967	Arhgap5	255	+	AUG circRNA
chr18	65651559	65656632	Zfp532	218	+	Other circRNA
chr2	24631898	24639210	Cacna1b	233	-	Other circRNA
chr4	141516835	141522392	Spen	239	-	Ambiguous circRNA
chr5	111182923	111183431	Ttc28	206	+	Other circRNA
chr10	117355934	117367988	Cpsf6	253	-	Other circRNA
chrX	142752039	142834393	Tmem164	255	+	Ambiguous circRNA
chr7	66125241	66125737	Chsy1	167	+	Other circRNA
chr6	134758618	134761434	Dusp16	208	-	AUG circRNA
chr8	67882980	67908889	Psd3	229	-	Other circRNA
chr10	116517316	116549175	Cnot2	217	-	AUG circRNA
chr3	51299782	51326035	Elf2	205	-	Other circRNA
chr2	144255339	144257993	Snx5	249	-	Other circRNA
chr1	190871591	190899571	Rps6kc1	196	-	Other circRNA
chr2	118630944	118631899	Bub1b	273	+	Other circRNA
chr1	119773048	119783589	Ptpn4	233	-	Other circRNA
chr5	33843111	33868878	Whsc1	226	+	Ambiguous circRNA
chr1	87880367	87881939	Dgkd	252	+	Other circRNA
chr18	79086550	79087180	Setbp1	200	-	AUG circRNA
chr5	106634830	106638635	Zfp644	243	-	Other circRNA
chr5	106618070	106619642	Zfp644	244	-	Other circRNA
chr9	49506852	49507653	Ncam1	219	-	Other circRNA
chr19	58263911	58270163	Gfra1	240	-	Ambiguous circRNA
chr4	65644697	65651987	Astn2	201	-	Other circRNA
chr8	8639205	8639489	Efnb2	203	-	Other circRNA
chr10	92075169	92136690	Rmst	199	-	Other circRNA
chr1	189786635	189798681	Ptpn14	231	+	AUG circRNA
chr18	54946552	54946808	Zfp608	188	-	Other circRNA
chr4	150468694	150477468	Rere	218	+	Other circRNA
chr1	53865040	53914632	Hecw2	219	-	Other circRNA
chr10	25267307	25289730	Akap7	202	-	AUG circRNA
chr5	90946789	90974415	Mthfd2l	183	+	Other circRNA
chr11	98263469	98267858	Cdk12	255	+	Other circRNA
chr7	132948043	132950435	Zranb1	246	+	AUG circRNA
chr1	118419439	118419918	Clasp1	223	+	AUG circRNA
chr19	60764031	60764233	Eif3a	179	-	Other circRNA
chr10	12436280	12455564	Utrn	197	-	Other circRNA
chr4	120468234	120483833	Scmh1	223	+	Other circRNA
chr4	132656692	132673032	Eya3	203	+	AUG circRNA
chr18	73969890	73971276	Mapk4	215	-	Ambiguous circRNA
chr14	14013072	14013655	Atxn7	167	+	AUG circRNA
chr11	29705534	29708770	Rtn4	210	+	Other circRNA
chr6	47501167	47502590	Cul1	185	+	Other circRNA
chr5	135121505	135124017	Mlxipl	244	+	Ambiguous circRNA
chr2	34435132	34444406	Mapkap1	181	+	Ambiguous circRNA
chr17	63471407	63490887	Fbxl17	206	-	Ambiguous circRNA
chr2	158035995	158058827	Rprd1b	199	+	Other circRNA
chr2	167510875	167512624	Rnf114	219	+	Ambiguous circRNA
chr18	6061846	6070091	Arhgap12	204	-	Other circRNA
chr15	73259547	73268893	Ptk2	193	-	Other circRNA
chr4	59514273	59524476	Ptbp3	214	-	Ambiguous circRNA
chr4	48636839	48650418	Tmeff1	200	+	Ambiguous circRNA
chr11	20725684	20727639	Aftph	225	-	Ambiguous circRNA
chr6	134541651	134542045	Lrp6	202	-	Other circRNA
chr2	78913673	78920209	Ube2e3	188	+	Other circRNA
chr12	74229214	74238370	Syt16	189	+	Other circRNA
chr11	54543578	54568496	Rapgef6	199	+	Other circRNA
chr12	102790704	102812843	Btbd7	209	-	Other circRNA
chr9	66562553	66566903	Usp3	198	-	Other circRNA
chr18	22375132	22434675	Asxl3	184	+	AUG circRNA
chr5	140899659	140901128	Card11	244	-	Other circRNA
chr5	100475688	100485855	Lin54	232	-	Ambiguous circRNA
chr10	90049815	90077142	Anks1b	185	+	Other circRNA
chr14	75770170	75771533	Slc25a30	211	-	Other circRNA
chr19	57751629	57755618	Atrnl1	186	+	Other circRNA
chr3	135655499	135669339	Nfkb1	185	-	Ambiguous circRNA
chr4	126923063	126926023	Zmym4	204	-	Other circRNA
chr18	80909591	80917878	Atp9b	237	-	Ambiguous circRNA
chr8	106981125	106991606	Sntb2	188	+	Other circRNA
chr3	153411461	153411871	St6galnac3	191	-	Other circRNA
chr2	146889020	146891284	Kiz	183	+	Other circRNA
chr5	110755396	110756766	Ep400	209	-	AUG circRNA
chr3	116778618	116782643	Agl	202	-	Other circRNA
chr5	28358273	28368313	Rbm33	219	+	Other circRNA
chr12	82340661	82342499	Sipa1l1	211	+	AUG circRNA
chr18	73657194	73662867	Smad4	222	-	Ambiguous circRNA
chr2	144255339	144255604	Snx5	202	-	Other circRNA
chr8	77563975	77565146	Prmt10	175	+	Ambiguous circRNA
chr2	179935028	179939954	Taf4a	178	-	Other circRNA
chr7	132771577	132779385	Fam53b	208	-	AUG circRNA
chr2	71056494	71063495	Dcaf17	139	+	Other circRNA
chr1	64550848	64576329	Creb1	197	+	AUG circRNA
chr17	51803430	51809287	Satb1	138	-	AUG circRNA
chr1	53885328	53914632	Hecw2	175	-	Other circRNA
chr5	28331110	28339308	Rbm33	157	+	Other circRNA
chr5	103783123	103784513	Aff1	232	+	Other circRNA
chr4	82835445	82854115	Zdhhc21	169	-	AUG circRNA
chr5	36922967	36940261	Ppp2r2c	185	+	Other circRNA
chr9	22036311	22036860	Elavl3	168	-	Other circRNA
chr19	45635734	45640521	Fbxw4	185	-	Other circRNA
chr4	130668924	130669298	Pum1	194	+	AUG circRNA
chr12	98489904	98518832	Kcnk10	170	-	Other circRNA
chr10	75274016	75279961	Specc1l	194	+	Other circRNA
chr12	25013296	25017052	Kidins220	188	+	Other circRNA
chr4	149381182	149387216	Ube4b	188	-	Other circRNA
chr8	85875633	85901957	Phkb	183	+	Ambiguous circRNA
chr2	117152991	117172086	Spred1	199	+	Other circRNA
chr2	37624172	37647285	Strbp	187	-	Ambiguous circRNA
chr17	35013264	35013747	Vars	168	+	Other circRNA
chr14	104503346	104510437	Rnf219	181	-	Other circRNA
chr1	22373343	22397563	Rims1	164	-	Ambiguous circRNA
chr3	122781566	122818067	Pde5a	150	+	Other circRNA
chr5	121802080	121803080	Atxn2	209	+	Other circRNA
chr8	3258382	3258934	Insr	181	-	Other circRNA
chr16	94832298	94833219	Kcnj6	161	-	Ambiguous circRNA
chrX	142752039	142806068	Tmem164	193	+	Ambiguous circRNA
chr10	68748375	68751328	Tmem26	147	+	Ambiguous circRNA
chr17	69207858	69210383	Epb4.1l3	150	+	AUG circRNA
chr2	74568940	74573626	Lnp	158	-	Ambiguous circRNA
chr9	63616685	63619231	Aagab	184	+	Other circRNA
chr4	44152359	44152553	Rnf38	179	-	Ambiguous circRNA
chr11	88169564	88170174	Cuedc1	180	+	Ambiguous circRNA
chr8	90932248	90933862	Chd9	154	+	AUG circRNA
chr5	64260352	64316515	Tbc1d1	178	+	Other circRNA
chr14	47016276	47016795	Samd4	165	+	Ambiguous circRNA
chr4	59690143	59691338	E130308A19Rik	163	+	AUG circRNA
chr11	104350486	104378826	Kansl1	162	-	Other circRNA
chr9	62912749	62923655	Pias1	165	-	Other circRNA
chr16	62827163	62830813	Arl13b	169	-	Other circRNA
chr2	76857903	76884197	Ttn	174	-	Other circRNA
chr10	86804780	86812380	Nt5dc3	175	+	Ambiguous circRNA
chr1	78121577	78122756	Pax3	157	-	Other circRNA
chr11	8518198	8519570	Tns3	181	-	Other circRNA
chr4_GL456216_random	31058	34831	Dhrsx	146	+	Other circRNA
chr17	50036940	50055627	Rftn1	167	-	Other circRNA
chr2	32182457	32183300	Prrc2b	169	+	AUG circRNA
chr16	90432513	90453815	Hunk	172	+	Other circRNA
chr6	99632256	99651791	Eif4e3	138	-	Other circRNA
chr7	110027070	110031766	Ipo7	187	+	Other circRNA
chr9	82926396	82959851	Phip	155	-	Other circRNA
chr7	67264864	67268400	Mef2a	117	-	Ambiguous circRNA
chr5	32819865	32835688	Prr14l	210	-	Other circRNA
chr5	37182080	37229503		153	+	Other circRNA
chr1	139039999	139062971	Dennd1b	145	+	Ambiguous circRNA
chr6	38818229	38819313	Hipk2	215	-	Ambiguous circRNA
chr17	30513555	30530365	Btbd9	165	-	AUG circRNA
chr10	25220610	25289730	Akap7	153	-	AUG circRNA
chr12	111858209	111872433	Ppp1r13b	166	-	Other circRNA
chr4	9281387	9282012	Clvs1	180	+	AUG circRNA
chr16	32950291	32959531	Lrch3	156	+	Other circRNA
chr7	74504176	74504642	Slco3a1	161	-	Other circRNA
chr4	144919840	144920079	Dhrs3	155	+	Other circRNA
chr7	46590606	46635556	Sergef	148	-	Other circRNA
chr10	14004200	14066684	Hivep2	142	+	Other circRNA
chr12	24878190	24934622	Mboat2	144	+	Other circRNA
chr1	150406461	150407577	Tpr	198	+	Other circRNA
chr13	63061034	63068285	2010111I01Rik	186	+	Other circRNA
chr7	44915840	44916470	Ap2a1	157	-	Other circRNA
chr2	167507046	167511326	Rnf114	162	+	Other circRNA
chr8	47513282	47514877	Trappc11	159	-	Ambiguous circRNA
chr13	37888870	37899787	Rreb1	183	+	Ambiguous circRNA
chr12	51772273	51772705	Hectd1	155	-	Other circRNA
chr12	3617605	3686862	Dtnb	160	+	Other circRNA
chr10	45339219	45354892	Bves	158	+	AUG circRNA
chr3	59031545	59042413	Med12l	148	+	Other circRNA
chr2	181546370	181547553	Dnajc5	138	+	Ambiguous circRNA
chr2	12396178	12410080	Fam188a	134	-	Ambiguous circRNA
chr6	148411037	148425984	Tmtc1	147	-	Ambiguous circRNA
chr2	166834470	166836457	Arfgef2	136	+	Other circRNA
chr1	182853956	182858610	Susd4	150	+	Other circRNA
chr5	111346482	111349574	Pitpnb	165	+	Other circRNA
chr19	30039063	30039297	Uhrf2	122	+	Ambiguous circRNA
chr12	8698090	8706041	Pum2	145	+	Ambiguous circRNA
chr13	94224894	94233180	Scamp1	137	-	Ambiguous circRNA
chr12	86256867	86269061	Gpatch2l	149	+	Other circRNA
chr7	126493552	126493674	Atxn2l	143	-	Other circRNA
chr9	32181841	32208265	Arhgap32	151	+	Other circRNA
chr16	63652214	63653578	Epha3	141	-	Other circRNA
chr3	51308049	51308215	Elf2	115	-	Ambiguous circRNA
chr9	22490817	22514093	Bbs9	134	+	AUG circRNA
chr17	25235181	25235627	Gnptg	129	-	Ambiguous circRNA
chr4	56906214	56912130	Tmem245	168	-	Other circRNA
chr9	18295299	18302183	Chordc1	148	+	Other circRNA
chr11	104368679	104378826	Kansl1	194	-	Other circRNA
chr1	178323133	178325313	Hnrnpu	201	-	Other circRNA
chrX	142832500	142834393	Tmem164	127	+	Ambiguous circRNA
chr15	96609855	96624169	Slc38a1	132	-	AUG circRNA
chr11	106380666	106382546	Icam2	128	-	AUG circRNA
chr18	70580652	70593340	Mbd2	127	+	Other circRNA
chr3	57764256	57779508	Rnf13	230	+	Ambiguous circRNA
chr19	28530872	28531986	Glis3	129	-	Ambiguous circRNA
chr9	3634438	3635157	Gucy1a2	136	+	Other circRNA
chr12	81314259	81316104	Slc8a3	144	-	AUG circRNA
chr16	46436353	46438068	Pvrl3	136	-	Other circRNA
chr15	85391637	85393506	Atxn10	140	+	Other circRNA
chr18	63794224	63825238	Wdr7	138	+	Other circRNA
chr8	122305357	122307641	Zfpm1	173	+	Other circRNA
chr18	74273734	74274773	Mbd1	107	+	Ambiguous circRNA
chr12	3442473	3474613	Asxl2	143	+	Other circRNA
chr15	12912510	12915444	Drosha	133	+	Other circRNA
chr11	78319985	78321766	Spag5	208	+	Other circRNA
chr14	24190317	24192954	Dlg5	126	-	Other circRNA
chr3	27620604	27643089	Fndc3b	193	-	AUG circRNA
chr17	86098511	86120746	Srbd1	147	-	Other circRNA
chr5	31466231	31468240	Zfp512	122	+	Ambiguous circRNA
chr15	89293944	89294071	Sbf1	196	-	Other circRNA
chr12	3632809	3648389	Dtnb	147	+	Other circRNA
chr16	4137365	4138985	Crebbp	128	-	Other circRNA
chr13	103884142	103897928	Erbb2ip	120	-	AUG circRNA
chr6	50143718	50163649	Mpp6	142	+	AUG circRNA
chr7	98243948	98266247	Acer3	141	-	Ambiguous circRNA
chr9	123542343	123552817	Sacm1l	142	+	Other circRNA
chr3	120772681	120799747	AK163681	133	-	Other circRNA
chr7	121052086	121057399	Mettl9	116	+	Other circRNA
chr12	4762326	4764147	Fam228b	128	-	Ambiguous circRNA
chr2	144254725	144259178	Snx5	166	-	Other circRNA
chr5	110673108	110676938	Ep400	154	-	Other circRNA
chr17	6198671	6207057	Tulp4	133	+	Ambiguous circRNA
chr6	65869180	65901859	Prdm5	129	+	Other circRNA
chr4	91308610	91311663	Elavl2	138	-	Ambiguous circRNA
chr10	50748805	50767507	Ascc3	139	+	Other circRNA
chr2	68934514	68947357	Cers6	148	+	Other circRNA
chr6	134506195	134513419	Lrp6	160	-	Other circRNA
chr1	175121727	175153230	Rgs7	130	-	Other circRNA
chr13	107738371	107748363	Zswim6	126	-	Other circRNA
chr11	29482108	29498612	Ccdc88a	135	+	Ambiguous circRNA
chr5	32478065	32491189	Ppp1cb	138	+	Other circRNA
chr8	86860425	86862110	N4bp1	149	-	Ambiguous circRNA
chr13	77316347	77334363	2210408I21Rik	120	+	Other circRNA
chr19	56570415	56576284	Nhlrc2	195	+	Other circRNA
chr9	120950172	120959529	Ctnnb1	157	+	AUG circRNA
chr11	8478224	8479665	Tns3	161	-	Other circRNA
chr1	190153415	190162313	Prox1	140	-	AUG circRNA
chr2	91805023	91810209	Ambra1	125	+	Other circRNA
chr4	59423994	59428064	Susd1	106	-	Other circRNA
chr11	16881463	16883613	Egfr	151	+	Other circRNA
chr2	5973468	5988472	Upf2	144	+	Other circRNA
chr4	121170617	121190258	Rlf	134	-	AUG circRNA
chr1	139053345	139110485	Dennd1b	121	+	Other circRNA
chr5	84331227	84331891	Epha5	115	-	Other circRNA
chr14	86852071	86866642	Diap3	131	-	Other circRNA
chr13	28668369	28669994	2610307P16Rik	122	-	Other circRNA
chr16	38219971	38228776	Gsk3b	130	+	Other circRNA
chr17	5040579	5127024	Arid1b	123	+	Other circRNA
chr1	190885333	190899571	Rps6kc1	128	-	Other circRNA
chr10	9798121	9800068	Stxbp5	152	-	Other circRNA
chr4	59514273	59517755	Ptbp3	120	-	Other circRNA
chr6	5100431	5115480	Ppp1r9a	112	+	Ambiguous circRNA
chr5	106619539	106638635	Zfp644	141	-	Other circRNA
chr7	88074190	88075130	Grm5	122	+	Other circRNA
chr2	142739522	142740991	Kif16b	119	-	Other circRNA
chr3	29148346	29153601	Egfem1	128	+	Other circRNA
chr9	43005543	43008111	Arhgef12	129	-	Other circRNA
chr3	103310308	103311513	Trim33	129	+	Other circRNA
chr5	118092495	118095729	Fbxw8	150	-	Other circRNA
chr8	105178592	105202578	Cbfb	102	+	Other circRNA
chr10	77630725	77630894	Ube2g2	168	+	Other circRNA
chr6	116042870	116043805	Tmcc1	122	-	Ambiguous circRNA
chr1	13221306	13224713	Ncoa2	112	-	AUG circRNA
chr8	110820706	110821590	Sf3b3	143	-	Other circRNA
chr10	20434464	20443369	Pde7b	130	-	Ambiguous circRNA
chr1	190146951	190162313	Prox1	110	-	AUG circRNA
chr6	84989324	85005036	Exoc6b	129	-	Ambiguous circRNA
chr12	71074935	71076069	Arid4a	113	+	Ambiguous circRNA
chr2	116000130	116049198	Meis2	116	-	Other circRNA
chr8	85875633	85879810	Phkb	141	+	Ambiguous circRNA
chr19	57629084	57657238	Atrnl1	116	+	Other circRNA
chr7	126551974	126552338	Eif3c	128	-	Other circRNA
chr16	15912518	15915387	Spidr	114	-	Other circRNA
chr14	20588074	20591613	Usp54	129	-	Other circRNA
chr17	86474316	86476891	Prkce	114	+	Other circRNA
chr18	7901495	7906044	Wac	109	+	Other circRNA
chr11	103046378	103055289	Nmt1	120	+	Other circRNA
chr5	139215157	139226885	Sun1	206	+	AUG circRNA
chr3	14587309	14588313	E2f5	119	+	Other circRNA
chr6	84129470	84152409	Dysf	128	+	Other circRNA
chr1	19118829	19148417	Tfap2d	111	+	Other circRNA
chr14	27438598	27442620	D14Abb1e	112	+	Other circRNA
chr1	22346292	22397563	Rims1	132	-	Ambiguous circRNA
chr19	60543009	60564294	Cacul1	122	-	Other circRNA
chr2	104608870	104609186	Cstf3	150	+	Other circRNA
chr17	28428351	28441053	Fkbp5	128	-	AUG circRNA
chr19	57061252	57068937	Ablim1	126	-	Other circRNA
chr5	150647000	150647548	N4bp2l2	112	-	Other circRNA
chr2	165805186	165807929	Zmynd8	128	-	Other circRNA
chr5	25347360	25349940	Kmt2c	109	-	Ambiguous circRNA
chr10	92103705	92136690	Rmst	107	-	Other circRNA
chr12	84292283	84298202	Ptgr2	126	+	AUG circRNA
chr3	51855498	51857076	Maml3	118	-	Other circRNA
chr13	13696609	13698533	Lyst	114	+	Other circRNA
chr11	108923151	108931579	Axin2	112	+	AUG circRNA
chr7	84632655	84634409	Zfand6	135	-	AUG circRNA
chr1	176044834	176090039	Pld5	105	-	Other circRNA
chr6	134137284	134137417	Etv6	158	+	Ambiguous circRNA
chr19	41545874	41555701	Lcor	99	+	AUG circRNA
chr7	132966506	132973623	Zranb1	112	+	Other circRNA
chr6	31449495	31451584	Mkln1	123	+	Other circRNA
chr16	32981827	32988481	Lrch3	99	+	Other circRNA
chr6	99435215	99456580	Foxp1	118	-	Other circRNA
chr9	45869178	45869544	Rnf214	126	-	Other circRNA
chr11	86532771	86535460	Rps6kb1	104	-	Other circRNA
chr2	156508812	156514210	Epb4.1l1	115	+	Other circRNA
chr19	43798406	43799145	Abcc2	133	+	Other circRNA
chr7	90160447	90165616	Picalm	85	+	Other circRNA
chr11	119151027	119154075	Tbc1d16	119	-	Other circRNA
chr2	104776171	104780260	Qser1	126	-	Other circRNA
chr1	139081172	139110485	Dennd1b	125	+	Other circRNA
chr15	58968838	58972560	Mtss1	108	-	Ambiguous circRNA
chr6	148821594	148824485	Ipo8	96	-	Other circRNA
chr17	26736788	26743131	Crebrf	114	+	AUG circRNA
chr5	75607025	75610943	Kit	98	+	Other circRNA
chr13	55233894	55248077	Nsd1	121	+	Other circRNA
chr16	17348714	17356216	Pi4ka	113	-	Other circRNA
chr7	90189149	90197020	Picalm	100	+	Other circRNA
chr2	158382503	158383163	Snhg11	111	+	Other circRNA
chr9	80087429	80103764	Senp6	194	+	Ambiguous circRNA
chr3	84903500	84904079	Fbxw7	115	+	AUG circRNA
chr19	38865615	38882774	Tbc1d12	112	+	Other circRNA
chr12	51647993	51661713	Strn3	123	-	Other circRNA
chr5	3755593	3772787	Ankib1	95	-	Ambiguous circRNA
chr12	53139380	53142768	Akap6	100	+	Other circRNA
chr13	36232121	36246494	Fars2	117	+	Ambiguous circRNA
chr11	119208770	119210740	Tbc1d16	105	-	AUG circRNA
chr18	6448904	6450639	Epc1	112	-	Other circRNA
chr19	53620588	53621906	Smc3	143	+	Other circRNA
chr3	9470891	9474602	Zfp704	116	-	Other circRNA
chr1	181956393	181961919	Enah	110	-	Other circRNA
chr8	108792201	108800691	Zfhx3	113	+	AUG circRNA
chr8	67904116	67908889	Psd3	107	-	Other circRNA
chr5	14539409	14540801	Pclo	94	+	Other circRNA
chr17	81408066	81445593	Slc8a1	105	-	Other circRNA
chr4	84291692	84293662	Bnc2	115	-	Other circRNA
chr14	73560440	73569024	Sucla2	156	+	Other circRNA
chr14	22577847	22596542	1700112E06Rik	159	+	Other circRNA
chr12	102807899	102812843	Btbd7	98	-	Other circRNA
chr12	105799650	105820450	Papola	93	+	Ambiguous circRNA
chr6	144116443	144155223	Sox5	110	-	Ambiguous circRNA
chr16	17023451	17026489	Mapk1	103	+	Other circRNA
chr13	104046188	104052639	Nln	112	-	Other circRNA
chr18	39120118	39150118	Arhgap26	110	+	Other circRNA
chr6	47551731	47577667	Ezh2	97	-	AUG circRNA
chr2	156177632	156178952	Rbm39	105	-	Other circRNA
chr17	86098511	86109334	Srbd1	113	-	Other circRNA
chr10	90042545	90050112	Anks1b	106	+	Other circRNA
chr2	153352188	153357178	Asxl1	146	+	Other circRNA
chr4	40163718	40167191	Aco1	111	+	AUG circRNA
chr4	150406195	150431593	Rere	91	+	AUG circRNA
chr1	82340318	82370390	Rhbdd1	103	+	AUG circRNA
chr2	14288986	14294944	Mrc1	56	+	Other circRNA
chr2	126458242	126462721	Atp8b4	146	-	Other circRNA
chr11	22053431	22068506	Ehbp1	103	-	Other circRNA
chr5	81688508	81694627	Lphn3	108	+	Other circRNA
chr4	13835632	13846957	Runx1t1	105	+	Other circRNA
chr1	181109159	181123984	Nvl	112	-	Other circRNA
chr6	142679218	142682144	Abcc9	111	-	Other circRNA
chr10	117692581	117695068	Mdm2	122	-	Ambiguous circRNA
chr1	155953153	155962560	Cep350	118	-	AUG circRNA
chr3	116647781	116651499	Hiat1	112	-	Other circRNA
chr9	22643744	22659145	Bbs9	112	+	Other circRNA
chr11	49686846	49689351	Cnot6	101	-	Other circRNA
chr15	64119957	64130267	Asap1	101	-	Other circRNA
chr3	94511041	94562000	Snx27	101	-	Other circRNA
chr4	87840681	87841389	Mllt3	100	-	Ambiguous circRNA
chr18	69564033	69564684	Tcf4	105	+	Other circRNA
chr4	120463074	120483833	Scmh1	91	+	Other circRNA
chr7	73514089	73515812	Chd2	115	-	Other circRNA
chr8	85935407	85970997	Phkb	107	+	Other circRNA
chr5	52180981	52184903	Dhx15	113	-	Ambiguous circRNA
chr19	57751629	57797503	Atrnl1	113	+	Other circRNA
chr4	48604580	48639045	Tmeff1	97	+	Other circRNA
chr15	3457929	3551685	Ghr	117	-	AUG circRNA
chr7	89955530	89962361	Eed	93	-	Other circRNA
chr5	123099836	123104511	Tmem120b	102	+	Other circRNA
chr3	27141625	27145059	Ect2	111	-	Other circRNA
chr2	68358813	68410141	Stk39	97	-	Other circRNA
chr11	69649727	69651723	Fxr2	123	+	Other circRNA
chr5	130187400	130191043	Rabgef1	111	+	AUG circRNA
chr1	66801048	66802168	Kansl1l	108	-	AUG circRNA
chr16	94383911	94385423	Ttc3	92	+	Ambiguous circRNA
chr7	16822495	16823079	Strn4	106	+	Other circRNA
chr15	100469684	100476886	Letmd1	107	+	Ambiguous circRNA
chr16	43569680	43577748	Zbtb20	96	+	Ambiguous circRNA
chr10	14004197	14066684	Hivep2	87	+	Other circRNA
chr4	108478872	108486617	Zcchc11	100	+	Ambiguous circRNA
chr8	111918290	111918956	Tmem231	97	-	Other circRNA
chr9	62919350	62923655	Pias1	100	-	Other circRNA
chr5	131451883	131461353	Auts2	106	-	Other circRNA
chr7	81484425	81485109	Ap3b2	105	-	Other circRNA
chr17	81428181	81445593	Slc8a1	100	-	Other circRNA
chr10	75684291	75700095	Cabin1	111	-	Other circRNA
chr14	87472075	87511770	Tdrd3	95	+	Other circRNA
chr2	33324652	33340833	Ralgps1	100	-	AUG circRNA
chr11	26534210	26550075	Vrk2	84	-	Other circRNA
chr18	12871077	12898301	Osbpl1a	95	-	Other circRNA
chr18	23583083	23602674	Dtna	81	+	Ambiguous circRNA
chr8	71342761	71344200	Myo9b	98	+	Other circRNA
chr13	56723428	56736056	Smad5	95	+	AUG circRNA
chr12	13482385	13484044	Nbas	101	+	Other circRNA
chr4	117582599	117615241	Eri3	103	+	Ambiguous circRNA
chr9	113761589	113786634	Clasp2	128	+	Other circRNA
chr5	34342521	34350838	Rnf4	85	+	AUG circRNA
chr10	67157906	67189849	Jmjd1c	97	+	Ambiguous circRNA
chr14	78982235	78984302	Vwa8	114	+	Other circRNA
chr2	29227577	29248878	Ntng2|6530402F18Rik	93	-	Ambiguous circRNA
chr19	40373475	40451398	Sorbs1	94	-	AUG circRNA
chr15	99738664	99745946	Cers5	84	-	Other circRNA
chr11	75751880	75759428	Ywhae	95	+	Ambiguous circRNA
chr3	95991443	95992278	Plekho1	88	-	Other circRNA
chr18	25020661	25066425	Fhod3	102	+	Other circRNA
chr14	30346797	30350949	Cacna1d	93	-	Ambiguous circRNA
chr8	114706200	114712251	Wwox	78	+	Other circRNA
chr9	42057270	42072346	Sorl1	77	-	Other circRNA
chr4	44133639	44137661	Rnf38	109	-	Other circRNA
chr15	102299802	102304145	Espl1	142	+	Other circRNA
chr7	112759383	112759639	Tead1	104	+	AUG circRNA
chr2	91824459	91825352	Ambra1	107	+	Other circRNA
chr19	4784723	4794009	Rbm14-rbm4|Rbm4	103	-	Ambiguous circRNA
chr5	143090119	143090929	Rnf216	98	-	Other circRNA
chr9	59801913	59843138	Myo9a	88	+	Other circRNA
chr18	10574874	10586041	Esco1	73	-	Ambiguous circRNA
chr5	117500712	117505639	Ksr2	84	+	Other circRNA
chr10	43127778	43160844	Sobp	89	-	Other circRNA
chr19	37325147	37330612	Ide	102	-	AUG circRNA
chr6	127468031	127478129	Parp11	93	+	AUG circRNA
chr11	88073056	88076374	Vezf1	85	+	Other circRNA
chr1	189668515	189682951	Cenpf	99	-	Other circRNA
chr1	89627760	89634294	Agap1	98	+	Other circRNA
chr15	39585589	39616510	Rims2	82	+	Other circRNA
chr12	21329053	21332210	Adam17	93	-	Ambiguous circRNA
chr19	53907448	53912925	Pdcd4	104	+	AUG circRNA
chr5	36571295	36572037	Tbc1d14	108	-	Ambiguous circRNA
chr14	99133235	99150741	Pibf1	93	+	Other circRNA
chr17	55496291	55498406	St6gal2	92	+	Other circRNA
chr13	18810431	18814293	Vps41	96	+	Other circRNA
chr5	130187400	130198116	Rabgef1	133	+	AUG circRNA
chr13	116922569	116938781	Parp8	99	-	Ambiguous circRNA
chr14	72563483	72584844	Fndc3a	87	-	Other circRNA
chr18	44405209	44405760	Dcp2	86	+	Other circRNA
chr16	9761390	9761983	Grin2a	80	-	Other circRNA
chr9	96582742	96611499	Rasa2	104	-	Ambiguous circRNA
chr15	93452116	93465245	Pphln1	92	+	Other circRNA
chr2	24884145	24887069	Ehmt1	100	-	Other circRNA
chr11	23351591	23355098	Usp34	86	+	Other circRNA
chr11	31055457	31061586	Asb3	106	+	Ambiguous circRNA
chr8	122908667	122916045	Ankrd11	89	-	AUG circRNA
chr15	41797473	41826052	Oxr1	99	+	Ambiguous circRNA
chr4	35083769	35084389	Mob3b	93	-	AUG circRNA
chr19	56574757	56576284	Nhlrc2	104	+	Other circRNA
chr11	83948444	83949694	Ddx52	85	+	Other circRNA
chr6	99003199	99016665	Foxp1	66	-	Ambiguous circRNA
chr7	46801671	46808879	Gtf2h1	98	+	AUG circRNA
chr1	22373343	22379540	Rims1	79	-	Ambiguous circRNA
chr2	139977606	140057499	Tasp1	110	-	Ambiguous circRNA
chr5	86090896	86096593	Stap1	89	+	Other circRNA
chr6	72858773	72861925	Kcmf1	97	-	Ambiguous circRNA
chr7	102023311	102023413	Rnf121	167	-	Other circRNA
chr8	16023738	16037308	Csmd1	86	-	Other circRNA
chr14	21626718	21637640	Kat6b	57	+	Other circRNA
chr8	125491110	125492833	Sipa1l2	84	-	AUG circRNA
chr9	55807012	55859918	Scaper	86	-	Other circRNA
chr8	12812311	12817015	Atp11a	95	+	Ambiguous circRNA
chr6	122207896	122209106	Mug-ps1	102	+	Other circRNA
chr3	5241669	5245645	Zfhx4	101	+	AUG circRNA
chr11	74928992	74990215	Smg6	113	+	Other circRNA
chr2	91810029	91824540	Ambra1	121	+	Other circRNA
chr3	60528755	60529804	Mbnl1	118	+	AUG circRNA
chr8	41076231	41084840	Mtus1	103	-	AUG circRNA
chr6	31418930	31451584	Mkln1	91	+	Other circRNA
chr16	92688975	92695737	Runx1	79	-	Other circRNA
chr17	27985065	27988916	Anks1	87	+	Other circRNA
chr5	112953825	112961648	Adrbk2	90	-	Other circRNA
chr2	166609737	166617966	Prex1	93	-	Other circRNA
chr7	112271229	112271569	Mical2	93	+	AUG circRNA
chr3	115978643	115993039	Slc30a7	84	-	Other circRNA
chr11	23354844	23355098	Usp34	109	+	Other circRNA
chr10	18089447	18096336	Reps1	61	+	Other circRNA
chr14	122971739	122973285	Tmtc4	121	-	Ambiguous circRNA
chr4	16151916	16158430	Ripk2	90	-	Ambiguous circRNA
chr10	128242309	128242718	Timeless	99	+	Other circRNA
chr16	17373349	17389457	Pi4ka	74	-	Ambiguous circRNA
chr2	73863168	73880381	Atf2	92	-	Ambiguous circRNA
chr2	37532515	37543231	Rabgap1	83	+	Other circRNA
chr6	99428788	99435345	Foxp1	94	-	Other circRNA
chr2	24813526	24825067	Ehmt1	99	-	Other circRNA
chr5	81646409	81663424	Lphn3	97	+	Other circRNA
chr12	98698830	98715193	Ptpn21	92	-	Ambiguous circRNA
chr5	125118616	125119609	Ncor2	92	-	Ambiguous circRNA
chr3	157918425	157921036	Cth	101	-	Other circRNA
chr1	53256628	53282092	Pms1	101	-	AUG circRNA
chr18	65638749	65644369	Zfp532	72	+	Other circRNA
chr2	72946545	72971514	Sp3	91	-	Other circRNA
chr7	122516828	122518179	Prkcb	68	+	Other circRNA
chr6	30088832	30126359	Nrf1	83	+	AUG circRNA
chr9	55838119	55859918	Scaper	88	-	Other circRNA
chr2	37580672	37647285	Strbp	81	-	Other circRNA
chr5	81646409	81694627	Lphn3	79	+	Other circRNA
chr14	54897120	54897272	Pabpn1	94	+	Other circRNA
chr12	57325523	57332459	Mipol1	118	+	Ambiguous circRNA
chr5	34419997	34444913	Fam193a	90	+	Other circRNA
chr1	86118509	86137116	Psmd1	83	+	Other circRNA
chr6	97323654	97329564	Frmd4b	81	-	Other circRNA
chr13	64243633	64248499	Cdc14b	96	-	Ambiguous circRNA
chr18	25020661	25028169	Fhod3	79	+	Other circRNA
chr19	4320151	4321056	Kdm2a	82	-	Other circRNA
chr4	139238908	139262097	Capzb	79	+	Ambiguous circRNA
chr16	16230640	16247043	Pkp2	92	+	Other circRNA
chrX	162427652	162471856	Reps2	84	-	Other circRNA
chr16	97038897	97056765	Dscam	78	-	Other circRNA
chr4	108265817	108272383	Zyg11b	89	-	Other circRNA
chr18	25339713	25344962	AW554918	94	+	Other circRNA
chr3	56085241	56091120	Nbea	79	-	Other circRNA
chr19	44934932	44948052	Fam178a	102	+	Ambiguous circRNA
chr11	117700724	117723550	Tnrc6c	86	+	AUG circRNA
chr17	80044493	80053641	Hnrnpll	95	-	Other circRNA
chr7	46066161	46072639	Nomo1	71	+	Other circRNA
chr4	44149024	44152553	Rnf38	88	-	Ambiguous circRNA
chr5	106618070	106638635	Zfp644	99	-	Other circRNA
chr10	128207297	128208667	Gls2	93	+	Other circRNA
chr13	44902225	44903258	Jarid2	87	+	Other circRNA
chr2	48927095	48940400	Orc4	70	-	Ambiguous circRNA
chr2	68390913	68410141	Stk39	88	-	Other circRNA
chr11	100380543	100383654	Jup	81	-	Ambiguous circRNA
chr4	150439342	150510038	Rere	76	+	Other circRNA
chr19	57458089	57472780	Trub1	119	+	Other circRNA
chr6	143861383	143874150	Sox5	75	-	Other circRNA
chr12	113112145	113123234	Mta1	81	+	Ambiguous circRNA
chr4	102590830	102597858	Pde4b	79	+	Ambiguous circRNA
chr1	8583204	8607152	Sntg1	79	-	Other circRNA
chr9	56145488	56147578	Tspan3	80	-	Ambiguous circRNA
chr4	9529885	9532065	Asph	85	-	Other circRNA
chr6	136634430	136641214	Plbd1	48	-	Other circRNA
chr14	25572019	25581673	Zmiz1	84	+	AUG circRNA
chr2	6664114	6721613	Celf2	72	-	Ambiguous circRNA
chr3	125437546	125438761	Ndst4	78	+	AUG circRNA
chr13	91968946	91972288	Rasgrf2	73	-	Other circRNA
chr3	116348453	116392914	Cdc14a	72	-	Other circRNA
chr7	134777394	134804650	Dock1	86	+	Other circRNA
chr10	25993366	25994385	Tmem200a	75	-	AUG circRNA
chr17	57406833	57408495	Emr1	62	+	Other circRNA
chr14	64825600	64828668	Hmbox1	81	-	Other circRNA
chr6	88281548	88298236	Eefsec	87	-	Other circRNA
chr4	123536201	123554365	Macf1	69	-	Other circRNA
chr6	99429209	99435345	Foxp1	85	-	Other circRNA
chr17	46677104	46677318	Klhdc3	82	-	Other circRNA
chr6	118651947	118657422	Cacna1c	77	-	Other circRNA
chr16	90960243	90964645	Synj1	67	-	Other circRNA
chr1	33512015	33514217	Prim2	72	-	Ambiguous circRNA
chr13	9710145	9735466	Zmynd11	66	-	AUG circRNA
chr10	26327686	26352375	L3mbtl3	75	-	AUG circRNA
chr4	68792824	68798924	Brinp1	88	-	Other circRNA
chr1	59949052	59958435	Fam117b	78	+	Other circRNA
chr4	138082892	138097359	Eif4g3	89	+	AUG circRNA
chr4	150500002	150510038	Rere	86	+	Other circRNA
chr7	90160447	90197020	Picalm	77	+	Other circRNA
chr8	48367310	48417245	Tenm3	77	-	Ambiguous circRNA
chr9	64835285	64842689	Dennd4a	69	+	AUG circRNA
chr12	116317829	116324210	Esyt2	74	+	Ambiguous circRNA
chr10	117355934	117360951	Cpsf6	82	-	Other circRNA
chr2	33260477	33324703	Ralgps1	72	-	Other circRNA
chr3	133320935	133330512	Ppa2	71	+	Other circRNA
chr7	19436937	19437518	Mark4	87	-	Other circRNA
chr16	13843770	13857502	Pdxdc1	74	-	Other circRNA
chr9	70559036	70562861	Sltm	69	+	Ambiguous circRNA
chr9	103160819	103163903	Rab6b	63	+	Other circRNA
chr5	128994795	128999587	Stx2	97	-	Other circRNA
chr3	56057949	56091120	Nbea	67	-	Other circRNA
chr6	84063320	84072759	Dysf	75	+	Other circRNA
chr2	121585905	121591762	Frmd5	66	-	Ambiguous circRNA
chr2	61613650	61627839	Tank	84	+	Ambiguous circRNA
chr4	130718153	130730548	Pum1	82	+	Other circRNA
chr10	89473751	89483524	Nr1h4	91	-	Other circRNA
chr5	114398407	114402689	Ube3b	81	+	Other circRNA
chr3	57764256	57807127	Rnf13	116	+	Ambiguous circRNA
chr15	12889618	12905701	Drosha	79	+	Other circRNA
chr10	116517316	116549105	Cnot2	58	-	Ambiguous circRNA
chr19	40363201	40365166	Sorbs1	74	-	Other circRNA
chr11	116189414	116189575	Acox1	98	-	Ambiguous circRNA
chr5	23979487	23991837	Fam126a	78	-	Other circRNA
chr11	119743866	119756414	Rptor	83	+	Ambiguous circRNA
chr14	25502654	25581673	Zmiz1	66	+	AUG circRNA
chr13	84251229	84260240	Tmem161b	74	+	Ambiguous circRNA
chr16	8645368	8646264	Pmm2	66	+	Other circRNA
chr1	85694258	85701443	Sp100	57	+	Other circRNA
chr6	115637598	115644642	Raf1	76	-	AUG circRNA
chr1	33628394	33630433	Prim2	117	-	Other circRNA
chr5	20465575	20466214	Magi2	78	+	Other circRNA
chr18	73675160	73678039	Smad4	51	-	Ambiguous circRNA
chr3	89001772	89007877	Ash1l	77	+	Other circRNA
chr2	147024714	147026439	Xrn2	71	+	Ambiguous circRNA
chr9	55858080	55859918	Scaper	69	-	Other circRNA
chr4	84971130	85006524	Cntln	60	+	Other circRNA
chr19	57751629	57777945	Atrnl1	77	+	Other circRNA
chr13	56104301	56128481	H2afy	69	-	AUG circRNA
chr5	43758221	43773659	Fbxl5	96	-	Other circRNA
chr5	105891117	105911508	Zfp326	58	+	Ambiguous circRNA
chr5	106634830	106666845	Zfp644	103	-	AUG circRNA
chr2	14115816	14117535	Stam	75	+	Other circRNA
chr2	167510875	167511326	Rnf114	64	+	Ambiguous circRNA
chr17	78237741	78281366	Crim1	71	+	Other circRNA
chr9	86422840	86452010	Ube2cbp	65	-	Other circRNA
chr8	69935778	69936036	Gatad2a	82	-	AUG circRNA
chr16	24608115	24608317	Lpp	79	+	AUG circRNA
chr15	73012805	73031643	Trappc9	78	-	Other circRNA
chr12	3835026	3873428	Dnmt3a	56	+	AUG circRNA
chrX	144346681	144349419	Alg13	80	+	Other circRNA
chr1	136292879	136304456	Camsap2	84	-	Other circRNA
chr18	69633576	69643015	Tcf4	64	+	Other circRNA
chr3	37448407	37464658	Spata5	93	+	Other circRNA
chr17	24218169	24220133	1600002H07Rik	94	-	Ambiguous circRNA
chr9	22026172	22036860	Elavl3	81	-	Other circRNA
chr13	42055399	42055542	Hivep1	82	+	AUG circRNA
chr9	75116185	75123055	Myo5a	74	+	Other circRNA
chr19	34840756	34841109	Pank1	82	-	Other circRNA
chr15	83132576	83135389	Poldip3	77	-	Other circRNA
chr13	17763103	17772957	Cdk13	79	-	Other circRNA
chr2	140008698	140057499	Tasp1	69	-	Ambiguous circRNA
chr2	166048454	166051706	Ncoa3	48	+	Other circRNA
chr12	51621779	51661713	Strn3	68	-	Other circRNA
chr7	37479280	37480849	Zfp536	69	-	Other circRNA
chr11	80248437	80251126	Rhot1	70	+	Other circRNA
chr13	20241572	20290493	Elmo1	72	+	Other circRNA
chr17	55490942	55510444	St6gal2	79	+	Other circRNA
chr12	79263772	79264433	Zfyve26	78	-	Other circRNA
chr13	55245517	55248077	Nsd1	80	+	Other circRNA
chr16	94262591	94268698	Hlcs	76	-	Ambiguous circRNA
chr9	14571622	14575439	Amotl1	77	-	Other circRNA
chr11	46221335	46224205	Cyfip2	53	-	Other circRNA
chr4	150431522	150439468	Rere	80	+	Other circRNA
chr5	73510885	73534697	Dcun1d4	74	+	Other circRNA
chr1	190844486	190899571	Rps6kc1	75	-	Other circRNA
chr9	86835108	86839654	Snap91	63	-	Ambiguous circRNA
chr11	86108766	86148557	Brip1	75	-	Other circRNA
chr5	147450652	147503202	Pan3	93	+	Ambiguous circRNA
chr17	80445429	80460047	Sos1	75	-	Other circRNA
chr4	9508626	9532065	Asph	73	-	Other circRNA
chr1	190798651	190810121	Rps6kc1	75	-	Other circRNA
chr11	53368659	53380672	Aff4	81	+	AUG circRNA
chrX	133625268	133681408	Pcdh19	65	-	Other circRNA
chr9	45972941	45978729	Pafah1b2	81	-	AUG circRNA
chr12	86260576	86269061	Gpatch2l	61	+	Other circRNA
chr10	7152863	7154485	Cnksr3	79	-	Other circRNA
chr11	104356683	104378826	Kansl1	69	-	Other circRNA
chr18	31666340	31667009	Sap130	84	+	Other circRNA
chr6	116133766	116138250	Tmcc1	69	-	AUG circRNA
chr1	160682040	160724189	Rabgap1l	68	-	Other circRNA
chr12	100595814	100619641	Rps6ka5	61	-	Other circRNA
chr17	50047296	50055627	Rftn1	78	-	Other circRNA
chr10	6900569	6920086	Ipcef1	37	-	Other circRNA
chr1	8414202	8448132	Sntg1	68	-	Ambiguous circRNA
chr18	75080202	75082507	Dym	77	+	Other circRNA
chr18	25486793	25486965	Celf4	85	-	Other circRNA
chr4	117489588	117490330	Rnf220	67	-	AUG circRNA
chr14	34691681	34695105	Wapal	70	+	Other circRNA
chr9	42437114	42444588	Tbcel	67	-	Other circRNA
chr4	130668924	130701110	Pum1	76	+	AUG circRNA
chr3	94519047	94531389	Snx27	64	-	Other circRNA
chr19	56574816	56576284	Nhlrc2	70	+	Other circRNA
chr5	65565988	65581468	Ube2k	89	+	Ambiguous circRNA
chr19	11923800	11925226	Patl1	67	+	Other circRNA
chr18	77873360	77875919	Pstpip2	88	+	Other circRNA
chr12	57303344	57307464	Mipol1	63	+	AUG circRNA
chr14	87472075	87487287	Tdrd3	65	+	Other circRNA
chr14	84477322	84477687	Pcdh17	58	+	Other circRNA
chr8	22414715	22421450	Mrps31	74	+	Other circRNA
chr11	84442565	84449187	Aatf	70	-	Other circRNA
chr9	107691129	107691448	Sema3f	70	-	Other circRNA
chr13	14285547	14300447	Hecw1	74	-	Other circRNA
chr4	141695406	141706058	Ddi2	72	-	Other circRNA
chr5	34410580	34444913	Fam193a	70	+	Other circRNA
chr18	82664837	82682287	Zfp236	79	-	Ambiguous circRNA
chr9	44828783	44829268	Kmt2a	94	-	Ambiguous circRNA
chr15	8139850	8141359	Nup155	88	+	Other circRNA
chr18	77097248	77105889	Pias2	63	+	Ambiguous circRNA
chr9	95019104	95020712	Slc9a9	116	+	Other circRNA
chr3	115978643	115984974	Slc30a7	70	-	Other circRNA
chr18	84315805	84354691	Zfp407	71	-	Other circRNA
chr1	24085410	24086611	Fam135a	68	-	AUG circRNA
chr16	55990258	55991618	Zbtb11	72	+	Other circRNA
chr3	88910313	88910810	Msto1	66	-	Ambiguous circRNA
chr4	120462012	120483833	Scmh1	56	+	AUG circRNA
chr8	14773233	14778415	Dlgap2	70	+	Other circRNA
chr4	117564620	117615241	Eri3	67	+	Ambiguous circRNA
chr1	92029954	92030196	Hdac4	76	-	Other circRNA
chr5	27631378	27634606	Dpp6	68	+	Ambiguous circRNA
chr14	36926838	36941264	Ccser2	64	-	AUG circRNA
chr1	106004099	106019905	Zcchc2	65	+	Other circRNA
chr2	136116176	136116962	Pak7	62	-	Other circRNA
chr15	39345309	39345620	Rims2	69	+	Other circRNA
chr5	108135421	108168163	Ccdc18	73	+	Ambiguous circRNA
chr4	153432047	153432853	Ajap1	63	-	Other circRNA
chr5	110265511	110267265	Pgam5	83	-	Other circRNA
chr1	5089008	5101123	Atp6v1h	69	+	Other circRNA
chr9	22024673	22036860	Elavl3	60	-	Other circRNA
chr2	168639069	168639990	Atp9a	75	-	Other circRNA
chr11	11748310	11761353	Ikzf1	83	+	Other circRNA
chr18	22912581	22952310	Nol4	57	-	Other circRNA
chr9	57019903	57027481	Ptpn9	64	+	Other circRNA
chr5	147450652	147488258	Pan3	84	+	Other circRNA
chr11	21689567	21695305	Wdpcp	51	+	Other circRNA
chr17	85988324	86003953	Srbd1	63	-	Ambiguous circRNA
chr8	77344639	77365160	Arhgap10	57	-	Other circRNA
chr7	87596115	87603201	Grm5	55	+	AUG circRNA
chr14	28302875	28317314	Erc2	67	+	Other circRNA
chr10	40254263	40254464	Gtf3c6	55	-	Other circRNA
chr8	124295357	124305668	Galnt2	71	+	Other circRNA
chr12	85857379	85879475	Ttll5	64	+	Ambiguous circRNA
chr4	9583811	9610938	Asph	87	-	Other circRNA
chr18	67519290	67519890	Spire1	86	-	Other circRNA
chr5	130229448	130236953	Tmem248	73	+	AUG circRNA
chr16	58484762	58507614	St3gal6	88	-	AUG circRNA
chr9	55580206	55602921	Scaper	79	-	Other circRNA
chr15	27562723	27571654	Ank	53	+	Other circRNA
chr12	85049691	85050372	Ylpm1	66	+	Other circRNA
chr12	102991349	103001976	Unc79	76	+	Other circRNA
chr12	69302323	69303962	Klhdc2	61	+	Other circRNA
chr10	62770854	62772065	Ccar1	68	-	Other circRNA
chr10	88400651	88414598	Gnptab	54	+	Other circRNA
chr1	150428119	150429545	Tpr	29	+	Other circRNA
chr2	34432002	34444406	Mapkap1	66	+	AUG circRNA
chr12	51619813	51661713	Strn3	61	-	Other circRNA
chr2	128675670	128676247	Anapc1	77	-	Other circRNA
chr13	52610795	52612455	Syk	61	+	AUG circRNA
chr14	74775580	74786390	Lrch1	51	-	Other circRNA
chr19	46449828	46454846	Sufu	56	+	Other circRNA
chr12	106036539	106042892	Vrk1	56	+	AUG circRNA
chr19	27849710	27900903	Rfx3	70	-	AUG circRNA
chr6	83402666	83404824	Tet3	82	-	Ambiguous circRNA
chr8	26007186	26013555	Fnta	64	-	Other circRNA
chr7	90160447	90182368	Picalm	78	+	Other circRNA
chr14	77927169	77939935	Epsti1	42	+	Other circRNA
chr14	70901488	70926072	Gfra2	58	+	Other circRNA
chr15	16823158	16832278	Cdh9	57	+	Other circRNA
chr1	71074542	71089527	Bard1	73	-	Other circRNA
chr8	56564557	56569410	Fbxo8	60	+	AUG circRNA
chr11	86074278	86077969	Brip1	52	-	Other circRNA
chr5	121425970	121431585	Naa25	51	+	Other circRNA
chr4	59493185	59494610	Ptbp3	77	-	Other circRNA
chr11	80223902	80227332	Rhot1	78	+	Other circRNA
chr16	94383911	94412123	Ttc3	60	+	Ambiguous circRNA
chr14	72652015	72683771	Fndc3a	67	-	AUG circRNA
chr16	44200613	44205080	Gm608	61	+	AUG circRNA
chr6	34886065	34891537	Wdr91	63	-	Other circRNA
chr17	5279202	5291283	Arid1b	60	+	Other circRNA
chr18	39097629	39111900	Arhgap26	68	+	Other circRNA
chr6	85256342	85269963	Sfxn5	50	-	Other circRNA
chr14	34730548	34731609	Wapal	69	+	Other circRNA
chr13	11769851	11785141	Ryr2	66	-	Ambiguous circRNA
chr16	91854572	91899672	Itsn1	66	+	Other circRNA
chr1	158572951	158580361	Astn1	55	+	Other circRNA
chr14	45616529	45629753	Ddhd1	24	-	Ambiguous circRNA
chr1	36438749	36439726	Lman2l	60	-	Ambiguous circRNA
chr1	89604597	89634294	Agap1	56	+	Other circRNA
chr2	23537327	23545579	Spopl	58	-	AUG circRNA
chr2	80317248	80345079	Dnajc10	89	+	AUG circRNA
chr5	66362717	66365120	Apbb2	65	-	Other circRNA
chr5	123707268	123717058	Zcchc8	66	-	Other circRNA
chr14	17963060	17963321	Thrb	69	+	Other circRNA
chr1	72447155	72452597	March4	47	-	Other circRNA
chr18	32191900	32212168	Map3k2	52	+	AUG circRNA
chr2	12382102	12410080	Fam188a	59	-	Ambiguous circRNA
chr5	96106215	96134132	Cnot6l	61	-	Ambiguous circRNA
chr6	8737016	8758458	Ica1	53	-	AUG circRNA
chr1	92452010	92470985	Ndufa10	60	-	Other circRNA
chr2	70786876	70786995	Tlk1	44	-	Ambiguous circRNA
chr10	74210366	74230380	Pcdh15	57	+	Ambiguous circRNA
chr1	172173942	172187460	Dcaf8	60	+	Ambiguous circRNA
chr14	123592681	123599989	Nalcn	53	-	Ambiguous circRNA
chr6	38168090	38191764	D630045J12Rik	54	-	Other circRNA
chr2	94371736	94378858	Ttc17	65	-	Other circRNA
chr9	111170255	111180272	Lrrfip2	59	+	Other circRNA
chr9	42057270	42067989	Sorl1	34	-	Other circRNA
chr2	120423698	120428897	Ganc	55	+	Ambiguous circRNA
chr5	141936043	141953198	Sdk1	49	+	Other circRNA
chr2	37469376	37475466	Rabgap1	54	+	AUG circRNA
chr14	32238530	32242346	Parg	69	+	Other circRNA
chr10	67224736	67232186	Jmjd1c	64	+	Other circRNA
chr12	107989464	107989827	Bcl11b	51	-	Other circRNA
chr15	8134074	8171821	Nup155|2410089E03Rik	96	+	Ambiguous circRNA
chr1	64078706	64079334	Klf7	67	-	Other circRNA
chr6	47551731	47558294	Ezh2	63	-	Other circRNA
chr1	192123538	192126027	Rcor3	61	-	Ambiguous circRNA
chr13	116892999	116938781	Parp8	60	-	Ambiguous circRNA
chr8	84611597	84612412	Cacna1a	56	+	Other circRNA
chr5	38545673	38547091	Wdr1	38	-	Ambiguous circRNA
chrX	159919757	159966482	Sh3kbp1	62	+	Ambiguous circRNA
chr12	80868426	80870210	4933426M11Rik	59	+	Other circRNA
chr9	59396350	59405855	Arih1	58	-	Other circRNA
chr7	18942215	18950619	Nova2	59	+	Other circRNA
chr19	47239801	47240671	Neurl1a	51	+	Other circRNA
chr4	121182605	121190258	Rlf	64	-	Other circRNA
chr4	138096751	138097359	Eif4g3	74	+	Other circRNA
chr5	23482401	23486400	Kmt2e	62	+	Ambiguous circRNA
chr18	16640421	16650498	Cdh2	68	-	Other circRNA
chr1	25126640	25131401	Bai3	53	-	Other circRNA
chr2	69047144	69071438	Cers6	58	+	Other circRNA
chr4	149994468	149996381	H6pd	63	-	Ambiguous circRNA
chr6	135772192	135780336	Grin2b	54	-	Other circRNA
chr5	72823455	72825130	Tec	53	-	Ambiguous circRNA
chr5	99240822	99243246	Rasgef1b	55	-	AUG circRNA
chr4	136568572	136577204	Kdm1a	61	-	Other circRNA
chr15	47820351	47849820	Csmd3	64	-	Other circRNA
chr11	120128422	120141645	Slc38a10	61	-	Other circRNA
chr6	115969875	115970248	Plxnd1	69	-	Other circRNA
chr10	105348434	105370778	Tmtc2	56	-	Other circRNA
chr13	104294446	104352863	Adamts6	61	+	Ambiguous circRNA
chr12	57325523	57364234	Mipol1	57	+	Ambiguous circRNA
chr5	37265231	37268867	Crmp1	54	+	Ambiguous circRNA
chr14	31139743	31140075	Stab1	57	-	Other circRNA
chr9	10090157	10172122	Cntn5	57	-	Other circRNA
chr13	68887958	68982544	Adcy2	51	-	Other circRNA
chr2	34204779	34224646	Pbx3	59	-	Other circRNA
chr17	56351632	56356056	Kdm4b	54	+	AUG circRNA
chr12	34429497	34437378	Hdac9	69	-	Ambiguous circRNA
chr5	90298539	90304065	Ankrd17	59	-	Other circRNA
chr4	99748685	99753191	Alg6	62	+	Other circRNA
chr16	44028678	44040158		70	-	Other circRNA
chr8	79060249	79076538	Zfp827	64	+	Other circRNA
chr18	64386344	64388820	Onecut2	50	+	Other circRNA
chr6	143180586	143197565	Etnk1	71	+	Other circRNA
chr8	77344639	77351672	Arhgap10	57	-	Other circRNA
chr16	49867764	49884254	Cd47	48	+	Other circRNA
chr9	3441054	3450151	Cwf19l2	55	+	Other circRNA
chr5	134664184	134666013	Limk1	61	-	Ambiguous circRNA
chr11	21263198	21278060	Vps54	53	+	AUG circRNA
chr15	58052223	58055082	Zhx1	67	-	AUG circRNA
chr9	77164764	77190737	Mlip	56	-	Other circRNA
chr6	118776416	118780324	Cacna1c	64	-	Other circRNA
chr18	53895530	53906669	Csnk1g3	47	+	AUG circRNA
chr9	62068384	62088519	Glce	51	-	AUG circRNA
chr17	33658387	33670133	Hnrnpm	52	-	Other circRNA
chr9	115266093	115280519	Stt3b	68	-	Other circRNA
chr13	103868042	103884260	Erbb2ip	43	-	Other circRNA
chr9	59297525	59303551	Adpgk	46	+	Other circRNA
chr14	62346567	62353637	Rnaseh2b	63	+	Other circRNA
chr16	43609326	43610931	Zbtb20	59	+	Ambiguous circRNA
chr11	93905158	93912458	Mbtd1	65	+	Ambiguous circRNA
chrX	8126080	8127952	Wdr13	46	-	Other circRNA
chr9	100705152	100712540	Stag1	90	+	Ambiguous circRNA
chr1	39555477	39565332	Rnf149	33	-	Other circRNA
chr4	123394069	123399509	Macf1	52	-	Other circRNA
chr10	6935174	6956132	Ipcef1	33	-	Other circRNA
chr2	115669581	115687169	BC052040	55	+	Other circRNA
chr5	97036895	97045167	Bmp2k	65	+	Other circRNA
chr3	84190512	84210354	Trim2	60	-	Ambiguous circRNA
chr2	70738420	70786995	Tlk1	49	-	Ambiguous circRNA
chr14	73362960	73368427	Itm2b	42	-	Other circRNA
chr10	62832893	62840378	Tet1	51	-	Ambiguous circRNA
chr12	34827636	34861441	Hdac9	45	-	Ambiguous circRNA
chr1	178678825	178679359	Kif26b	47	+	Other circRNA
chr11	6584519	6585217	Ccm2	61	+	Other circRNA
chr10	40434303	40436212	Cdk19	49	+	Ambiguous circRNA
chr12	101889704	101899103	Trip11	56	-	Ambiguous circRNA
chr7	118193449	118196035	Smg1	46	-	Other circRNA
chr7	109911914	109927014	Dennd5a	60	-	Other circRNA
chr2	25408259	25408686	Npdc1	54	+	Other circRNA
chr12	111722611	111730112	Apopt1	54	+	Other circRNA
chr8	33669152	33674234	Gsr	45	+	Other circRNA
chr7	114226602	114227174	Copb1	44	-	Other circRNA
chr3	155037387	155038564	Tnni3k	59	-	Ambiguous circRNA
chr10	43393870	43395692	Pdss2	68	+	Other circRNA
chr2	146340378	146342749	Ralgapa2	59	-	Ambiguous circRNA
chr10	83281369	83304375	Slc41a2	45	-	Other circRNA
chr8	22911659	22923656	Kat6a	94	+	Other circRNA
chr1	158502047	158511122	Astn1	52	+	Other circRNA
chr3	26133241	26134052	Nlgn1	55	-	AUG circRNA
chr2	118617705	118617935	Bub1b	60	+	Other circRNA
chr10	80803582	80803888	Sf3a2	67	+	Other circRNA
chr16	94403313	94412123	Ttc3	80	+	Ambiguous circRNA
chr8	33669152	33682679	Gsr	38	+	Other circRNA
chr3	116392821	116404618	Cdc14a	48	-	Other circRNA
chr16	4137365	4155033	Crebbp	59	-	Other circRNA
chr16	11445164	11447508	Snx29	52	+	Other circRNA
chr17	30513555	30530339	Btbd9	59	-	AUG circRNA
chr2	181111999	181114729	Kcnq2	59	-	Ambiguous circRNA
chr5	118077576	118095729	Fbxw8	60	-	Other circRNA
chr2	73845438	73846375	Atf2	54	-	Other circRNA
chr11	77559741	77560421	Taok1	46	-	Other circRNA
chr1	170149270	170166948	Uap1	68	-	AUG circRNA
chr14	34676953	34695105	Wapal	46	+	AUG circRNA
chr6	89672170	89674195	Txnrd3	57	+	Other circRNA
chr2	118630944	118636842	Bub1b	48	+	Other circRNA
chr2	121235572	121236869	Trp53bp1	63	-	Other circRNA
chr13	109933867	109939361	Pde4d	51	+	Other circRNA
chr17	24578095	24578309	Pkd1	44	+	Ambiguous circRNA
chr2	91805023	91825352	Ambra1	65	+	Other circRNA
chr18	63794224	63865506	Wdr7	52	+	Other circRNA
chr10	119929900	119945171	Grip1	55	+	Ambiguous circRNA
chr2	173688146	173695999	Rab22a	57	+	Other circRNA
chr1	89766305	89789324	Agap1	52	+	Other circRNA
chr9	14592753	14596600	Amotl1	55	-	Ambiguous circRNA
chr11	45883709	45895129	Clint1	54	+	Other circRNA
chr17	64624527	64625451	Man2a1	61	+	Ambiguous circRNA
chr7	45012122	45013274	Scaf1	57	-	Other circRNA
chr13	106982523	106988075	Kif2a	51	-	Other circRNA
chr2	58771420	58780148	Upp2	63	+	Other circRNA
chr16	33989767	33993030	Kalrn	53	-	Other circRNA
chr1	177209975	177248881		34	-	Other circRNA
chr16	18946345	18947518	Hira	45	+	Other circRNA
chr1	82340318	82342862	Rhbdd1	69	+	AUG circRNA
chr17	71504765	71511489	Ndc80	63	-	Other circRNA
chr11	50299128	50301054	Canx	71	-	Other circRNA
chr11	70436868	70437377	Arrb2	43	+	Other circRNA
chr5	143684395	143687044	Cyth3	48	+	Ambiguous circRNA
chr4	126814255	126816474	AU040320	67	+	Other circRNA
chr3	116618255	116621508	Sass6	44	+	Other circRNA
chrX	20158814	20166113	Slc9a7	47	-	Other circRNA
chr2	143938384	143940028	Dstn	39	+	Other circRNA
chr8	77344639	77358634	Arhgap10	57	-	Other circRNA
chr18	65178918	65198726	Nedd4l	51	+	Other circRNA
chr9	65794621	65795495	Zfp609	55	-	AUG circRNA
chr13	75892905	75917847	Rhobtb3	46	-	Other circRNA
chr2	157053518	157060412	9830001H06Rik	48	-	Other circRNA
chr3	86532084	86542711	Lrba	53	+	Other circRNA
chr2	18284622	18308949	Dnajc1	50	-	Other circRNA
chr9	110573611	110574274	Setd2	37	+	Other circRNA
chr5	65284848	65293935	Rfc1	56	-	Other circRNA
chr10	99144234	99164949	Poc1b	54	+	Ambiguous circRNA
chr6	4619288	4625555	Casd1	56	+	Other circRNA
chrX	101213773	101215578	Snx12	50	-	Other circRNA
chr7	19286534	19287510	Rtn2	51	+	Other circRNA
chr17	5321272	5335060	Arid1b	74	+	Other circRNA
chr11	78009400	78009794	Phf12	56	+	Other circRNA
chr11	68473794	68477582	Pik3r5	89	+	AUG circRNA
chr8	11785712	11800868	Arhgef7	53	+	Ambiguous circRNA
chr11	104423921	104425293	Kansl1	66	-	AUG circRNA
chr8	119565643	119566474	Hsdl1	52	-	Other circRNA
chr2	33336512	33340833	Ralgps1	53	-	AUG circRNA
chr8	22535018	22545600	Slc20a2	56	+	AUG circRNA
chr14	56748834	56772006	Pspc1	58	-	Other circRNA
chr6	99003199	99010057	Foxp1	44	-	Other circRNA
chr17	73906009	73907745	Xdh	33	-	Ambiguous circRNA
chr6	90689579	90694850	Iqsec1	42	-	Other circRNA
chr10	90921295	90948672	Anks1b	52	+	Other circRNA
chr16	30543401	30547469	Tmem44	47	-	Ambiguous circRNA
chr7	27459255	27459652	Blvrb	63	+	Other circRNA
chr9	108528588	108534618	Qrich1	51	+	AUG circRNA
chr16	73956487	73985712	Robo2	54	-	Other circRNA
chr4	131818793	131823963	Ptpru	62	-	Other circRNA
chr11	107592705	107604363	Helz	47	+	Other circRNA
chr1	140362948	140383095	Kcnt2	48	+	Other circRNA
chr5	130101589	130102535	Tpst1	54	+	AUG circRNA
chr4	76102954	76133332	Ptprd	63	-	Other circRNA
chr2	37640850	37647285	Strbp	50	-	Ambiguous circRNA
chr5	36519272	36525048	Tbc1d14	55	-	Ambiguous circRNA
chr11	86135258	86148557	Brip1	50	-	Other circRNA
chr11	53265923	53267118	Hspa4	35	-	Other circRNA
chr4	34562311	34566005	Akirin2	52	+	Other circRNA
chr9	20473027	20476478	Zfp426	65	-	Other circRNA
chr9	62068384	62070613	Glce	54	-	AUG circRNA
chr2	22957017	22971259	Abi1	45	-	Ambiguous circRNA
chr3	85720415	85730885	Fam160a1	54	-	Other circRNA
chr10	3984083	4018599	Mthfd1l	54	+	Other circRNA
chr11	85576781	85583994	Bcas3	53	+	Other circRNA
chr15	30634643	30669606	Ctnnd2	55	+	Other circRNA
chr4	124682192	124683855	Utp11l	49	-	Other circRNA
chr16	17671544	17685504	Med15	76	-	Other circRNA
chr19	45885951	45921705	9130011E15Rik	57	-	Other circRNA
chr7	139477994	139481719	Inpp5a	52	+	Other circRNA
chr11	119242426	119243118	Ccdc40	48	+	Other circRNA
chr5	141936043	141937721	Sdk1	47	+	Other circRNA
chr16	5956248	5956863	Rbfox1	43	+	Other circRNA
chr15	80884206	80918097	Tnrc6b	57	+	Other circRNA
chr10	76225287	76226315	Prmt2	43	-	Ambiguous circRNA
chr4	32691713	32695565	Mdn1	64	+	Other circRNA
chr3	86291426	86304733	Lrba	50	+	Other circRNA
chr3	36920179	36946506	4932438A13Rik	53	+	Other circRNA
chr2	34204779	34213442	Pbx3	42	-	Other circRNA
chr9	10168767	10172122	Cntn5	61	-	Other circRNA
chr1	36854843	36889325	Tmem131	69	-	Other circRNA
chr12	77277360	77332329	Fut8	58	+	AUG circRNA
chr12	102998437	103021876	Unc79	60	+	Other circRNA
chr3	59037559	59093695	Med12l	38	+	Other circRNA
chr9	82945757	82959851	Phip	47	-	Other circRNA
chr15	48287484	48314110	Csmd3	51	-	Other circRNA
chr5	96091583	96098313	Cnot6l	50	-	Other circRNA
chr4	48451925	48452981	Tex10	55	-	Ambiguous circRNA
chr17	46206486	46208257	Xpo5	50	+	Other circRNA
chrX	41872564	41873952	Thoc2	50	-	Other circRNA
chr2	102837812	102842949	Cd44	47	-	Other circRNA
chr14	57846920	57865641	Zdhhc20	42	-	Other circRNA
chr15	79536996	79537545	Ddx17	52	-	Other circRNA
chr12	24854878	24882794	Mboat2	52	+	Ambiguous circRNA
chr1	151439515	151442710	Trmt1l	52	+	Ambiguous circRNA
chr16	35429732	35466657	Pdia5	52	-	Other circRNA
chr16	11104565	11128703	Txndc11	45	-	Ambiguous circRNA
chr12	83574631	83575136	Zfyve1	44	-	Other circRNA
chr13	49704270	49705885	Iars	58	+	Other circRNA
chr6	100630882	100665428	Shq1	52	-	Other circRNA
chr15	35072429	35115645	Stk3	47	-	Other circRNA
chr1	180733165	180738637	Acbd3	23	+	Other circRNA
chr15	84406445	84420232	1810041L15Rik	39	-	Ambiguous circRNA
chr6	50308290	50309391	Osbpl3	48	-	Ambiguous circRNA
chr17	74751061	74799411	Ttc27	49	+	Other circRNA
chr17	28713773	28715441	Mapk14	28	+	Ambiguous circRNA
chr12	111776811	111778700	Klc1	48	+	Other circRNA
chr11	53275142	53292314	Hspa4	52	-	Other circRNA
chr12	111592576	111604564	Mark3	52	+	Other circRNA
chr4	141167712	141180532	Fbxo42	49	+	AUG circRNA
chr6	119911047	119914237	Rad52	52	+	Ambiguous circRNA
chr6	124705157	124705656	Emg1	80	-	Other circRNA
chr1	128258831	128259537	Ubxn4	36	+	Other circRNA
chr14	36938583	36941264	Ccser2	42	-	AUG circRNA
chr5	32819865	32822138	Prr14l	50	-	Other circRNA
chr9	108681971	108682456	Slc25a20	52	+	Other circRNA
chr9	9743574	9781791	Cntn5	44	-	Other circRNA
chr1	16440322	16486150	Stau2	43	-	AUG circRNA
chr1	179043736	179094402	Smyd3	44	-	Other circRNA
chr6	56173602	56181797	Pde1c	48	-	Ambiguous circRNA
chr10	117366080	117367988	Cpsf6	55	-	Other circRNA
chr15	76600937	76601337	Cpsf1	54	-	Ambiguous circRNA
chr5	107788198	107799260	Evi5	49	-	Ambiguous circRNA
chr6	35064897	35080226	Cnot4	35	-	AUG circRNA
chr13	17738916	17772957	Cdk13	50	-	Other circRNA
chr11	22995929	22997735	Cct4	46	+	Other circRNA
chr2	76847387	76847808	Ttn	46	-	Other circRNA
chr1	118539265	118570999	Clasp1	50	+	Other circRNA
chr7	67667162	67679071	Ttc23	50	+	Ambiguous circRNA
chr13	77192553	77193223	2210408I21Rik	49	+	Other circRNA
chr2	127237460	127238820	Snrnp200	75	+	Other circRNA
chr2	34865526	34866095	Psmd5	50	-	Other circRNA
chr5	150728893	150739316	Pds5b	38	+	Other circRNA
chr5	135216589	135218294	Baz1b	53	+	Ambiguous circRNA
chr9	108528588	108544977	Qrich1	50	+	AUG circRNA
chr4	13835632	13838001	Runx1t1	44	+	Ambiguous circRNA
chr6	17844908	17855028	St7	46	+	Ambiguous circRNA
chr19	40311668	40337035	Sorbs1	49	-	Other circRNA
chr7	132949584	132973623	Zranb1	41	+	AUG circRNA
chr17	88015398	88015712	Fbxo11	44	-	Ambiguous circRNA
chr8	13136795	13142598	Cul4a	50	+	Other circRNA
chr7	100498735	100498916	Ucp2	45	+	Other circRNA
chr7	56097376	56098486	Herc2	54	+	Other circRNA
chr1	133093655	133094834	Pik3c2b	49	+	Other circRNA
chr9	113847702	113850182	Clasp2	41	+	Ambiguous circRNA
chr1	38320111	38406543	Aff3	44	-	Other circRNA
chr1	84736981	84739656	Trip12	44	-	Other circRNA
chr9	9743574	9748487	Cntn5	46	-	Other circRNA
chr5	106618070	106666845	Zfp644	48	-	AUG circRNA
chr13	43434813	43436142	Ranbp9	42	-	Other circRNA
chr9	53204058	53213337	Ddx10	46	-	Other circRNA
chr7	106613232	106629319	Gm1966	83	-	Other circRNA
chr10	61245925	61249760	Adamts14	34	-	Ambiguous circRNA
chr18	82668571	82682287	Zfp236	44	-	Ambiguous circRNA
chr6	125710555	125712447	Ano2	56	+	Other circRNA
chr2	179921151	179939954	Taf4a	51	-	Other circRNA
chr7	7295969	7296878	Clcn4-2	46	-	AUG circRNA
chr13	36968017	36972066	F13a1	39	-	Other circRNA
chr9	22012678	22013166	Prkcsh	64	+	Other circRNA
chr8	79060249	79092066	Zfp827	47	+	Other circRNA
chr2	129810487	129811237	Stk35	61	+	Other circRNA
chr15	85359453	85393506	Atxn10	46	+	Other circRNA
chr12	24994811	24997330	Kidins220	49	+	Other circRNA
chr8	58472843	58536014	Galntl6	37	-	Other circRNA
chr5	110234346	110250807	Ankle2	51	+	Other circRNA
chr5	115859197	115863059	Cit	51	+	Other circRNA
chr16	74352550	74352877	Robo2	38	-	Ambiguous circRNA
chr18	71321030	71342777	Dcc	39	-	Other circRNA
chr11	11699333	11707904	Ikzf1	75	+	AUG circRNA
chr3	142820536	142853714	Pkn2	41	-	Other circRNA
chr4	82350388	82383661	Nfib	47	-	Other circRNA
chr19	28530872	28540408	Glis3	40	-	Other circRNA
chr15	98075808	98087133	Senp1	59	-	Ambiguous circRNA
chr7	101253529	101271704	Fchsd2	43	+	Other circRNA
chr6	3516621	3524175	Ccdc132	40	+	Other circRNA
chr8	18668945	18689059	Mcph1	36	+	Other circRNA
chr3	104463858	104479850	Lrig2	38	-	Other circRNA
chr8	82990346	83006412	Rnf150	45	+	Other circRNA
chr2	119712008	119721252	Rtf1	47	+	Other circRNA
chr4	58861524	58905107	AI314180	41	-	AUG circRNA
chr12	107989464	107989830	Bcl11b	40	-	Other circRNA
chr5	121777369	121778105	Atxn2	45	+	Other circRNA
chr6	134066306	134066465	Etv6	37	+	Other circRNA
chr4	117958427	118014797	St3gal3	45	-	Other circRNA
chr7	118811804	118826323	9030624J02Rik	36	+	Other circRNA
chr1	192980345	192986882	Syt14	48	-	Other circRNA
chr13	95746437	95837923	Iqgap2	33	-	Other circRNA
chr5	90959704	90974415	Mthfd2l	48	+	Other circRNA
chr7	51887911	51897372	Gas2	48	+	AUG circRNA
chr10	88400651	88419560	Gnptab	47	+	Other circRNA
chr18	65191436	65198726	Nedd4l	43	+	Other circRNA
chr18	78856483	78859931	Setbp1	41	-	Other circRNA
chr11	74656422	74657339	Cluh	47	+	Other circRNA
chr2	35643887	35661625	Dab2ip	39	+	Ambiguous circRNA
chr13	95635463	95637805	Iqgap2	49	-	Other circRNA
chr3	116348453	116366706	Cdc14a	39	-	Other circRNA
chr15	73605441	73606076	Slc45a4	45	-	AUG circRNA
chr12	85028769	85044524	Ylpm1	37	+	Other circRNA
chr11	78006726	78009794	Phf12	45	+	Other circRNA
chr11	107632171	107649340	Helz	44	+	Ambiguous circRNA
chr10	114444678	114487006	Trhde	41	-	Other circRNA
chr12	71184422	71194466	2700049A03Rik	41	+	Other circRNA
chr13	103140162	103171556	Mast4	51	-	Other circRNA
chr16	92644153	92668812	Runx1	62	-	Other circRNA
chr1	36207941	36221324	Uggt1	37	-	Ambiguous circRNA
chr15	72736775	72757358	Trappc9	47	-	Other circRNA
chr8	106083810	106109129	Nfatc3	44	+	Other circRNA
chr18	64997347	65080071	Nedd4l	40	+	Ambiguous circRNA
chr14	57733877	57734418	Lats2	31	-	Ambiguous circRNA
chr8	12624817	12632373	Tubgcp3	48	-	Ambiguous circRNA
chr7	98626465	98637520	2210018M11Rik	43	-	Other circRNA
chr11	84467460	84473166	Aatf	52	-	Other circRNA
chr2	18906228	18908152	Pip4k2a	52	-	Other circRNA
chr6	83954710	83957592	Zfml	39	+	Other circRNA
chr3	84208173	84210354	Trim2	49	-	Ambiguous circRNA
chr8	78515585	78531158	Slc10a7	35	+	Other circRNA
chr9	41475005	41528200	AK084170	40	+	Other circRNA
chr11	23261834	23282726	Xpo1	51	+	AUG circRNA
chr11	62146305	62161910	Specc1	46	+	Other circRNA
chr4	34839331	34848032	Zfp292	38	-	Other circRNA
chr1	162285996	162313696	Dnm3	41	-	Other circRNA
chr18	62428022	62437951	Htr4	33	+	Other circRNA
chr13	45956454	45956575	Atxn1	43	-	Other circRNA
chr19	59018804	59028249	4930506M07Rik	40	-	Other circRNA
chr4	91281213	91311663	Elavl2	39	-	Ambiguous circRNA
chr1	89789162	89843243	Agap1	42	+	Other circRNA
chr12	81975796	81981024	Pcnx	42	+	Other circRNA
chr18	39097629	39102240	Arhgap26	31	+	Other circRNA
chr4	150406195	150477468	Rere	42	+	AUG circRNA
chr11	79446805	79448336	Nf1	42	+	Other circRNA
chr6	88355482	88376411	Eefsec	42	-	Other circRNA
chr1	22533398	22538623	Rims1	35	-	Other circRNA
chr7	120891595	120892053	Eef2k	37	+	Other circRNA
chr6	47540676	47558294	Ezh2	43	-	Other circRNA
chr6	37353556	37364143	Creb3l2	35	-	Other circRNA
chr3	96041337	96042928	Vps45	57	-	Other circRNA
chr12	81104606	81106011	Smoc1	54	+	Other circRNA
chr16	89860204	89867734	Tiam1	35	-	Other circRNA
chr13	94528164	94532066	Ap3b1	42	+	Other circRNA
chr12	44295897	44308114	Pnpla8	48	+	Other circRNA
chr8	61684734	61703243	Palld	45	-	Other circRNA
chr8	77344639	77384796	Arhgap10	45	-	Other circRNA
chr15	35445569	35456739	Vps13b	52	+	Other circRNA
chr8	108856721	108856953	Zfhx3	42	+	Other circRNA
chr7	19481245	19484734		35	+	Other circRNA
chr8	124709902	124714283	Ttc13	44	-	Other circRNA
chr16	96673664	96685455	Dscam	45	-	Other circRNA
chr7	97031337	97040036	Nars2	45	+	Other circRNA
chr12	13469840	13484044	Nbas	53	+	Other circRNA
chr16	14419699	14423260	Abcc1	42	+	Other circRNA
chr14	118627451	118654374	Abcc4	34	-	Other circRNA
chr17	65982835	65987493	Ankrd12	31	-	Other circRNA
chr2	12355276	12386679	Fam188a	44	-	Other circRNA
chr1	179043736	179050378	Smyd3	33	-	Other circRNA
chr16	33466854	33468183	Zfp148	43	+	Other circRNA
chr19	32792548	32800099	Pten	30	+	Other circRNA
chr6	115632896	115644642	Raf1	35	-	AUG circRNA
chr19	7373656	7374850	AI846148	44	-	Other circRNA
chr11	30998312	31029066	Asb3	60	+	Ambiguous circRNA
chr5	148878857	148921412	Katnal1	48	-	AUG circRNA
chr16	85013626	85043743	App	43	-	Other circRNA
chr6	112672123	112681676	Rad18	49	-	Other circRNA
chr8	47899435	47900856	Wwc2	56	-	Other circRNA
chr12	111219810	111248646	Traf3	41	+	AUG circRNA
chr2	18092783	18126229	Mllt10	44	+	AUG circRNA
chr3	121235042	121235764	Tmem56	49	-	AUG circRNA
chrX	159913988	159919917	Sh3kbp1	34	+	Ambiguous circRNA
chr18	35152600	35154540	Ctnna1	51	+	AUG circRNA
chr8	86665690	86673069	Lonp2	48	+	Other circRNA
chr5	81688508	81771680	Lphn3	38	+	Other circRNA
chr7	64695023	64696017	Apba2	36	+	AUG circRNA
chr3	86323728	86328356	Lrba	46	+	Other circRNA
chr3	123601440	123634340	Ndst3	39	-	Ambiguous circRNA
chr9	61919611	61925143	Kif23	41	-	Other circRNA
chr6	108813626	108818613	Arl8b	45	+	Other circRNA
chr6	135152820	135155289	Hebp1	40	-	Other circRNA
chr4	106400970	106404068	Usp24	38	+	Other circRNA
chr11	119811944	119823021	Rptor	40	+	Other circRNA
chr1	179784089	179786131	Ahctf1	48	-	Other circRNA
chr19	45630864	45636448	Fbxw4	37	-	Other circRNA
chr2	20860970	20861110	Arhgap21	48	-	Ambiguous circRNA
chr2	146387227	146412868	Ralgapa2	45	-	Other circRNA
chr12	38114532	38147601	Dgkb	33	+	Other circRNA
chr2	104192434	104214275	D430041D05Rik	42	-	Other circRNA
chr2	20860970	20861107	Arhgap21	51	-	Ambiguous circRNA
chr13	35790100	35816575	Cdyl	37	+	Other circRNA
chr17	90560740	90597629	Nrxn1	39	-	Other circRNA
chr4	81377963	81386478	Mpdz	43	-	Other circRNA
chr17	71455604	71456500	Smchd1	53	-	Other circRNA
chr12	57303344	57332459	Mipol1	40	+	AUG circRNA
chr8	41015387	41050116	Mtus1	23	-	Other circRNA
chr12	3643916	3648389	Dtnb	40	+	Other circRNA
chr1	192337399	192337829	Kcnh1	34	+	Other circRNA
chr4	22375660	22403745	Fbxl4	39	+	Ambiguous circRNA
chr1	123423612	123445321	Dpp10	45	-	Other circRNA
chr9	83952523	83991822	Bckdhb	40	+	Ambiguous circRNA
chr12	75485131	75515798	Ppp2r5e	34	-	Other circRNA
chr2	73679614	73679903	Chn1	35	-	Other circRNA
chr1	24728545	24748878	Lmbrd1	43	+	Other circRNA
chr18	73648884	73678039	Smad4	41	-	AUG circRNA
chr14	118654149	118669107	Abcc4	44	-	Ambiguous circRNA
chr17	25235344	25235627	Gnptg	32	-	Ambiguous circRNA
chrX	93461368	93493581	Pola1	35	-	Other circRNA
chr4	134909612	134913261	Tmem50a	32	-	AUG circRNA
chr4	49770418	49793032	Grin3a	37	-	Other circRNA
chr11	51627621	51628025	Rmnd5b	39	-	Other circRNA
chr3	116776528	116782643	Agl	39	-	Other circRNA
chr16	18894773	18899457	Hira	48	+	Ambiguous circRNA
chr4	44679439	44697687	Pax5	30	-	Other circRNA
chr14	101501011	101507690	Tbc1d4	31	-	Other circRNA
chr15	39506965	39517871	Rims2	42	+	Other circRNA
chr2	6585973	6607961	Celf2	37	-	Other circRNA
chr16	32367343	32369427	Ubxn7	38	+	Other circRNA
chr11	70874745	70893688	Rabep1	40	+	Ambiguous circRNA
chr7	116358635	116360100	Pik3c2a	47	-	Ambiguous circRNA
chr17	65972296	65979600	Ankrd12	40	-	Other circRNA
chr1	155958560	155962560	Cep350	14	-	AUG circRNA
chr17	29594676	29600241	Tbc1d22b	39	+	Ambiguous circRNA
chr2	13216769	13241795	Rsu1	29	-	Ambiguous circRNA
chr14	70966206	70968416	Gfra2	35	+	Other circRNA
chr11	89042161	89049900	Dgke	30	-	Ambiguous circRNA
chr4	117564620	117593162	Eri3	42	+	Ambiguous circRNA
chr10	67034598	67039577	Reep3	39	-	Other circRNA
chr7	34351285	34353847	Lsm14a	31	-	Other circRNA
chr12	90199146	90204818	Nrxn3	32	+	Other circRNA
chr9	86769458	86806578	Snap91	32	-	Other circRNA
chr3	57769039	57796295	Rnf13	79	+	Other circRNA
chr1	16440322	16463194	Stau2	39	-	Other circRNA
chr5	102009788	102041743	Wdfy3	43	-	Other circRNA
chr5	135216589	135223218	Baz1b	45	+	Other circRNA
chr9	77468557	77499351	Lrrc1	36	-	Other circRNA
chr3	106531136	106539603	Cept1	40	-	AUG circRNA
chr15	71519938	71533038	Fam135b	32	-	Other circRNA
chr9	22374926	22382327	Anln	61	-	Other circRNA
chr5	23980486	23983266	Fam126a	80	-	Other circRNA
chr5	130016096	130018916	Asl	46	-	Other circRNA
chr2	130439619	130440579	Vps16	28	+	Ambiguous circRNA
chr15	91497392	91516494	Slc2a13	39	-	Other circRNA
chr13	101757325	101758039	Pik3r1	46	-	AUG circRNA
chr17	56593689	56595714	Safb	45	+	Other circRNA
chr1	183135354	183135876	Disp1	42	-	AUG circRNA
chr1	190834005	190899571	Rps6kc1	35	-	Other circRNA
chr4	28870556	28871996	Epha7	40	+	Other circRNA
chr1	14208894	14253102	Eya1	37	-	Other circRNA
chr16	31793503	31812824	Dlg1	37	+	Ambiguous circRNA
chr11	34401055	34404352	Fam196b	42	+	AUG circRNA
chr1	71065478	71089527	Bard1	54	-	Other circRNA
chr5	101981378	102041743	Wdfy3	41	-	AUG circRNA
chr7	80722961	80726101	Iqgap1	39	-	Other circRNA
chr9	103334055	103338372	Topbp1	40	+	Other circRNA
chr11	11700204	11754174	Ikzf1	46	+	AUG circRNA
chr8	79091832	79092066	Zfp827	43	+	Other circRNA
chr15	81628292	81628737	Ep300	60	+	Other circRNA
chr2	33260477	33340833	Ralgps1	43	-	AUG circRNA
chr6	93755013	93773689	Magi1	34	-	Other circRNA
chr14	25502654	25536824	Zmiz1	41	+	Other circRNA
chr9	22655224	22679064	Bbs9	44	+	Ambiguous circRNA
chr18	9968750	9970328	Thoc1	38	+	Ambiguous circRNA
chr3	101425450	101439779	Igsf3	37	+	Other circRNA
chr9	96223093	96232748	Tfdp2	41	+	Other circRNA
chr5	148918595	148921412	Katnal1	37	-	AUG circRNA
chr14	32271629	32284204	Parg	45	+	Other circRNA
chr4	21859083	21869615	Sfrs18	31	+	Other circRNA
chr14	86852071	86910123	Diap3	36	-	Other circRNA
chr18	42320763	42326024	Rbm27	40	+	Other circRNA
chr12	91289488	91299077	Cep128	42	-	Other circRNA
chr17	27450124	27473124	Grm4	40	-	Other circRNA
chr9	86372340	86440754	Ube2cbp	35	-	Other circRNA
chr2	144255339	144257195	Snx5	32	-	Other circRNA
chr9	114705053	114709314	Dync1li1	39	+	Other circRNA
chr4	59411269	59428064	Susd1	43	-	Other circRNA
chr11	70917314	70925912	Rabep1	43	+	Other circRNA
chr1	56831438	56891265	Satb2	34	-	Other circRNA
chr4	134909612	134913195	Tmem50a	35	-	AUG circRNA
chrX	103595930	103605619	Ftx	35	-	Other circRNA
chr14	120324793	120325412	Mbnl2	26	+	AUG circRNA
chr8	80800100	80800395	Gab1	46	-	Other circRNA
chr17	30135322	30153368	Zfand3	57	+	Ambiguous circRNA
chr9	72725016	72726530	Nedd4	45	+	Other circRNA
chr4	74306964	74315649	Kdm4c	44	+	Other circRNA
chr6	134248273	134248804	Etv6	40	+	Other circRNA
chr18	5641381	5705243	Zeb1|AK041408	34	+	Ambiguous circRNA
chr8	116623783	116624366	Cdyl2	37	-	Other circRNA
chr17	3448377	3454351	Tiam2	35	+	Other circRNA
chr4	154528581	154528931	Prdm16	38	-	Other circRNA
chrX	105974184	105989530	Magt1	44	-	Other circRNA
chr17	70515953	70516996	Dlgap1	31	+	AUG circRNA
chr1	66801048	66807604	Kansl1l	29	-	AUG circRNA
chr17	86098511	86103000	Srbd1	59	-	Other circRNA
chr18	45592005	45592424	Kcnn2	35	+	Other circRNA
chr3	127583583	127602557	Zgrf1	39	+	Ambiguous circRNA
chr17	6137210	6176957	AK163710|Tulp4	35	+	Ambiguous circRNA
chr16	32950291	32975849	Lrch3	28	+	Other circRNA
chr9	89601041	89603394	AF529169	34	-	AUG circRNA
chr12	52516078	52542636	Arhgap5	31	+	Ambiguous circRNA
chr9	29343520	29344548	Ntm	32	-	Other circRNA
chr2	126717994	126725430	Usp8	85	+	Ambiguous circRNA
chr16	94659496	94677592	Dyrk1a	39	+	Other circRNA
chr9	10144088	10172122	Cntn5	35	-	Other circRNA
chr12	4335780	4344502	Ncoa1	30	-	Ambiguous circRNA
chr3	27556119	27643089	Fndc3b	30	-	AUG circRNA
chr13	108654104	108654265	Pde4d	36	+	Other circRNA
chr19	36956370	36973018	Btaf1	38	+	Other circRNA
chr19	21422997	21434309	Gda	22	-	Other circRNA
chr12	85121986	85123871	Dlst	35	+	Other circRNA
chr17	8941140	8953923	Pde10a	35	+	Ambiguous circRNA
chr3	118797347	118811267	Dpyd	39	+	Other circRNA
chr5	57913155	57942262	Pcdh7	35	+	Other circRNA
chr5	137523798	137524413	Gigyf1	37	+	Other circRNA
chr5	124391921	124398509	Sbno1	35	-	Other circRNA
chr5	112830159	112846444	Myo18b	39	-	Other circRNA
chr1	54778286	54828695	Ankrd44	45	-	Other circRNA
chr4	44133639	44152553	Rnf38	45	-	Ambiguous circRNA
chr12	3749469	3751907	Dtnb	41	+	Other circRNA
chr19	42562551	42576201	R3hcc1l	46	+	AUG circRNA
chrX	93800113	93814068	Pdk3	35	-	Other circRNA
chr3	94983982	94984919	Pi4kb	39	+	AUG circRNA
chr16	16453991	16477513	Fgd4	37	-	Other circRNA
chr13	108357393	108363663	Depdc1b	27	+	Other circRNA
chr9	62902758	62912855	Pias1	39	-	Other circRNA
chr9	7023310	7050483	Dync2h1	28	-	Ambiguous circRNA
chr11	79468716	79475883	Nf1	34	+	Other circRNA
chr8	18641564	18689059	Mcph1	39	+	Other circRNA
chr6	143180586	143186634	Etnk1	31	+	Other circRNA
chr12	100495271	100500230	Ttc7b	41	-	Other circRNA
chr10	127390310	127400193	R3hdm2	28	+	Ambiguous circRNA
chr11	29536832	29544410	Mtif2	41	+	Other circRNA
chr1	66362202	66380773	Map2	30	+	AUG circRNA
chr1	156900585	156907718	Ralgps2	40	-	AUG circRNA
chr16	72933212	72933812	Robo1	38	+	Other circRNA
chr15	5322243	5323612		34	+	Other circRNA
chr10	92133222	92136690	Rmst	39	-	Other circRNA
chrX	151906950	151907444	Huwe1	35	+	Other circRNA
chr16	13629582	13647299	Parn	44	-	Other circRNA
chr12	40626336	40649489	Dock4	38	+	Other circRNA
chr18	34268297	34279352	Apc	32	+	Other circRNA
chr5	81511983	81512784	Lphn3	33	+	Ambiguous circRNA
chr7	130418447	130467437	Ate1	42	-	Other circRNA
chr10	125339138	125341850		35	-	Other circRNA
chr15	98740336	98742829	Arf3	45	-	AUG circRNA
chr6	31139728	31181149	AB041803	41	-	Other circRNA
chr11	86272462	86303655	Med13	35	-	Other circRNA
chr4	103095328	103103404	Wdr78	30	-	Other circRNA
chr17	74241904	74245087	Memo1	38	-	Other circRNA
chr5	150469676	150471610	Fry	36	+	Other circRNA
chr3	103953636	103954247	Rsbn1	42	+	Other circRNA
chr12	65148721	65153893	Mis18bp1	28	-	Other circRNA
chr14	60706713	60709569	Spata13	42	+	Other circRNA
chr3	97792738	97796808	Pde4dip	38	-	Other circRNA
chr1	66762047	66802168	Kansl1l	36	-	AUG circRNA
chr2	32204008	32208835	Prrc2b	37	+	Other circRNA
chr10	108240104	108243130	Ppp1r12a	19	+	Other circRNA
chr5	121531532	121534430	Mapkapk5	29	-	Ambiguous circRNA
chr15	82022444	82023061	Xrcc6	37	+	Other circRNA
chr9	59801913	59832308	Myo9a	34	+	Other circRNA
chr19	22766633	22793454	Trpm3	37	+	Other circRNA
chr9	111027329	111031158	Ltf	21	+	Other circRNA
chr13	55113035	55122515	Zfp346	49	+	Other circRNA
chr17	64710703	64714712	Man2a1	42	+	Other circRNA
chr8	16697915	16710702	Csmd1	29	-	Other circRNA
chr17	5040579	5097732	Arid1b	27	+	Other circRNA
chr8	61361587	61374367	Sh3rf1	27	+	Other circRNA
chr13	17750256	17772957	Cdk13	45	-	Other circRNA
chr10	6935186	6956132	Ipcef1	21	-	Other circRNA
chr19	43901069	43903058	Dnmbp	41	-	Other circRNA
chr4	49770418	49771466	Grin3a	36	-	Other circRNA
chr5	65784309	65786361	N4bp2	31	+	Other circRNA
chr12	13390924	13393532	Nbas	43	+	Other circRNA
chr2	5923868	5932542	Dhtkd1	41	-	Other circRNA
chr12	99854609	99855639	Efcab11	40	-	Other circRNA
chr18	80891814	80917878	Atp9b	42	-	Ambiguous circRNA
chr10	49132678	49132904	Grik2	38	-	Other circRNA
chr5	81739026	81766263	Lphn3	38	+	Other circRNA
chr15	82825230	82857284	Tcf20	10	-	AUG circRNA
chr2	76857903	76893177	Ttn	37	-	Other circRNA
chr3	63740622	63784137	Plch1	37	-	Other circRNA
chr10	69871001	69898139	Ank3	34	+	Other circRNA
chr18	10582054	10586041	Esco1	27	-	Ambiguous circRNA
chr10	75230681	75248644	Specc1l	35	+	Ambiguous circRNA
chr4	119585749	119602492	Foxj3	37	+	Other circRNA
chr5	123709194	123717058	Zcchc8	37	-	Other circRNA
chr14	118627451	118632187	Abcc4	59	-	Other circRNA
chr2	119076935	119086650	Casc5	41	+	Other circRNA
chr4	86827967	86829029	Dennd4c	34	+	Other circRNA
chr5	143484225	143484352	Daglb	31	+	Other circRNA
chr18	34822371	34823711	Kdm3b	26	+	Ambiguous circRNA
chr11	21711461	21724636	Wdpcp	66	+	Other circRNA
chr19	50252533	50262367	Sorcs1	33	-	Other circRNA
chr17	86051085	86120746	Srbd1	43	-	Other circRNA
chr3	104649257	104653587	Slc16a1	28	+	AUG circRNA
chr3	96754334	96775841	Rnf115	47	+	Ambiguous circRNA
chr2	168567138	168571633	Nfatc2	43	-	Other circRNA
chr18	73657194	73658898	Smad4	28	-	Ambiguous circRNA
chr5	84142277	84156536	Epha5	27	-	Other circRNA
chr15	100936270	100936600	Scn8a	37	+	Ambiguous circRNA
chr3	131599864	131607463	Papss1	37	+	Other circRNA
chr2	91810029	91825352	Ambra1	35	+	Other circRNA
chr7	81893798	81900423	Hdgfrp3	29	-	Other circRNA
chr7	110399295	110422554	Sbf2	30	-	Other circRNA
chr10	109816253	109824681	Nav3	27	-	Other circRNA
chr1	128193459	128211359	R3hdm1	50	+	Other circRNA
chr1	16345703	16374811	Stau2	37	-	Other circRNA
chr17	5264031	5291283	Arid1b	37	+	Other circRNA
chrX	166411815	166428635	Ofd1	48	-	Other circRNA
chr3	116645365	116651499	Hiat1	36	-	Other circRNA
chr3	133320935	133348190	Ppa2	30	+	Other circRNA
chr11	121707729	121708115	Metrnl	35	+	Other circRNA
chr9	107744934	107769626	Rbm5	25	-	AUG circRNA
chr2	77124121	77170607	Ccdc141	26	-	AUG circRNA
chr2	73842359	73846375	Atf2	43	-	Ambiguous circRNA
chr10	105303593	105323637	Tmtc2	31	-	Other circRNA
chr14	40840224	40874239	Sh2d4b	24	-	Other circRNA
chr13	11883044	11885538	Ryr2	36	-	Ambiguous circRNA
chr12	98227167	98234397	Galc	35	-	Other circRNA
chr9	9743574	9833582	Cntn5	37	-	Other circRNA
chr9	80121863	80126452	Senp6	40	+	Other circRNA
chr14	64896649	64897126	Hmbox1	29	-	Ambiguous circRNA
chr3	88965811	88985790	Ash1l	28	+	AUG circRNA
chr9	50776543	50808806	Alg9	39	+	Ambiguous circRNA
chr19	38523914	38525452	Plce1	30	+	AUG circRNA
chr12	3442473	3476169	Asxl2	38	+	Other circRNA
chr16	81576052	81589811	Ncam2	38	+	Other circRNA
chr17	74557900	74561262	Birc6	42	+	Other circRNA
chr9	3441054	3460131	Cwf19l2	34	+	Other circRNA
chr4	136770955	136774644	Ephb2	29	-	Other circRNA
chr1	66322403	66380773	Map2	34	+	AUG circRNA
chr1	43960083	43973520	Tpp2	38	+	Ambiguous circRNA
chr2	25952677	25966948	Camsap1	36	-	Other circRNA
chr6	141663577	141672313	Slco1b2	37	+	Other circRNA
chr7	101186387	101198609	Fchsd2	35	+	Other circRNA
chr8	85669533	85674130	Neto2	32	-	Ambiguous circRNA
chr18	63791795	63825238	Wdr7	29	+	Other circRNA
chr18	42564082	42568610	Tcerg1	32	+	Ambiguous circRNA
chr2	153391528	153391822	Asxl1	29	+	Other circRNA
chr5	35836947	35841401	Ablim2	30	+	Ambiguous circRNA
chr6	83308932	83313546	Mthfd2	36	-	Other circRNA
chr5	93154869	93162292	2011-09-01	37	+	Other circRNA
chr15	35668700	35674952	Vps13b	49	+	Other circRNA
chr1	39560692	39565332	Rnf149	23	-	Other circRNA
chr14	31618971	31622974	Hacl1	41	-	Other circRNA
chr16	81490243	81527123	Ncam2	27	+	Other circRNA
chr18	75055280	75063173	Dym	27	+	Other circRNA
chr17	78313123	78315746	Crim1	35	+	Other circRNA
chr7	27250286	27250643	Adck4	41	+	Other circRNA
chr8	73214124	73214312	Large	31	-	AUG circRNA
chr6	92139779	92149804	Nr2c2	29	+	Ambiguous circRNA
chr8	83233479	83236719	Tbc1d9	36	+	Other circRNA
chrX	144345611	144351376	Alg13	33	+	Ambiguous circRNA
chr13	44731712	44823515	Jarid2	28	+	AUG circRNA
chr17	74351949	74359349	Spast	26	+	Other circRNA
chr10	123704358	123705824	Fam19a2	32	+	Ambiguous circRNA
chr17	15742156	15743230	Chd1	27	+	Other circRNA
chr7	56067983	56072430	Herc2	52	+	Other circRNA
chr18	20700738	20706529	B4galt6	39	-	Other circRNA
chr5	121772666	121778105	Atxn2	41	+	Other circRNA
chr14	21318012	21318183	Adk	36	+	Other circRNA
chr5	24483340	24493126	Agap3	32	+	Ambiguous circRNA
chr7	100088063	100093481	Pold3	33	-	Other circRNA
chr13	108357393	108368860	Depdc1b	26	+	Other circRNA
chr9	82926396	82945918	Phip	30	-	Other circRNA
chr2	119057280	119072619	Casc5	35	+	AUG circRNA
chr2	139985128	140057499	Tasp1	27	-	Ambiguous circRNA
chr18	34641095	34641650	Cdc23	7	-	Other circRNA
chr7	137307484	137314293	Ebf3	33	-	AUG circRNA
chr9	47787970	47799530	Cadm1	29	+	Other circRNA
chr19	17675420	17678557	Pcsk5	34	-	Other circRNA
chr11	32652747	32652904	Fbxw11	31	+	Other circRNA
chr9	65034874	65066496	Dpp8	35	+	AUG circRNA
chr4	130768815	130774604	Pum1	21	+	Other circRNA
chr7	61925310	61931493	A230057D06Rik|A330076H08Rik	33	-	Other circRNA
chr12	102998596	103021876	Unc79	25	+	Other circRNA
chr6	125183913	125189908	Ncapd2	35	-	AUG circRNA
chr7	90160447	90177603	Picalm	32	+	Other circRNA
chr6	4707073	4719496	Sgce	31	-	Other circRNA
chr5	28358273	28394670	Rbm33	43	+	Other circRNA
chr6	134486454	134507682	Lrp6	43	-	Other circRNA
chr2	109131484	109137532	Mettl15	26	-	Other circRNA
chrX	151428916	151457836	Fam120c	27	+	Other circRNA
chr12	111592576	111618383	Mark3	37	+	Other circRNA
chr18	53473420	53552389	Prdm6	33	+	Other circRNA
chr11	106265182	106266692	Smarcd2	31	-	Other circRNA
chr11	3220243	3221294	Eif4enif1	31	+	Other circRNA
chr6	4607982	4621286	Casd1	31	+	Other circRNA
chr2	158035995	158050213	Rprd1b	26	+	Other circRNA
chr6	120381534	120385713	Kdm5a	32	+	Ambiguous circRNA
chr11	117700724	117702400	Tnrc6c	28	+	AUG circRNA
chr5	29287390	29292949	Lmbr1	32	-	Other circRNA
chr12	69320372	69322350	Nemf	38	-	Other circRNA
chr15	27871160	27912734	Trio	35	-	Other circRNA
chr14	32546744	32568081	Ercc6	38	+	Other circRNA
chr17	6137210	6185298	AK163710|Tulp4	27	+	Ambiguous circRNA
chr14	78651680	78653796	Dgkh	17	-	Other circRNA
chr3	127567627	127573325	Zgrf1	24	+	Ambiguous circRNA
chr4	24578752	24588372	Mms22l	24	+	Other circRNA
chr5	81309870	81329960	Lphn3	31	+	AUG circRNA
chr2	4997103	4998840	Mcm10	25	-	Other circRNA
chr2	84710317	84711472	Zdhhc5	25	-	AUG circRNA
chr5	67260963	67268644	Tmem33	25	+	AUG circRNA
chr15	12170815	12180940	Zfr	34	+	Other circRNA
chr8	72319425	72320242	Klf2	34	+	Other circRNA
chr13	51678833	51679953	Secisbp2	33	+	Other circRNA
chr3	136093284	136103928	Bank1	33	-	Other circRNA
chr4	151790407	151835883	Camta1	38	-	Other circRNA
chr1	91084945	91105297	Lrrfip1	26	+	Other circRNA
chr3	136903102	136928619	Ppp3ca	26	+	Other circRNA
chr15	83791953	83800184	Mpped1	29	+	AUG circRNA
chr5	97027830	97045167	Bmp2k	31	+	Other circRNA
chr7	67617992	67628335	Lrrc28	48	-	Ambiguous circRNA
chr13	8697619	8731971	Adarb2	36	+	Ambiguous circRNA
chr2	166939634	166940118	Cse1l	19	+	Ambiguous circRNA
chr1	63148395	63148571	Ndufs1	42	-	Other circRNA
chr1	92148255	92148494	Hdac4	38	-	AUG circRNA
chr9	75012940	75015923	Fam214a	39	+	Ambiguous circRNA
chr2	23515147	23537383	Spopl	42	-	Other circRNA
chr13	11759670	11785141	Ryr2	31	-	Ambiguous circRNA
chr15	89503119	89521373	Shank3	31	+	Other circRNA
chr19	21678352	21681047	Abhd17b	31	+	AUG circRNA
chr2	24856605	24877626	Ehmt1	35	-	Other circRNA
chr12	85876490	85879475	Ttll5	29	+	Ambiguous circRNA
chr5	84233582	84237554	Epha5	30	-	Other circRNA
chr11	61909847	61916266	Akap10	32	-	Ambiguous circRNA
chr13	49237423	49240671	Susd3	34	-	Other circRNA
chr17	46238372	46238987	Xpo5	31	+	Other circRNA
chr9	42437114	42443075	Tbcel	32	-	Other circRNA
chr8	64811679	64834568		36	-	Other circRNA
chr3	127046724	127057091	Ank2	27	-	Other circRNA
chr8	41267186	41293816	Pcm1	32	+	Other circRNA
chr12	4658014	4666326	Itsn2	38	+	Other circRNA
chr1	134607687	134609059	Kdm5b	39	+	Other circRNA
chr17	12457544	12464560	Slc22a3	32	-	Other circRNA
chr4	145016734	145020269	Vps13d	34	-	Other circRNA
chr4	91281213	91308854	Elavl2	34	-	Ambiguous circRNA
chr2	91556499	91559162	Ckap5	30	+	Other circRNA
chr1	81191750	81192052	Nyap2	24	+	Other circRNA
chr11	20703710	20712315	Aftph	29	-	Ambiguous circRNA
chr11	117290397	117291036	2009-09-01	35	+	Other circRNA
chr2	3304811	3316248	Nmt2	38	+	Other circRNA
chr16	32618217	32619176	Tfrc	35	+	Other circRNA
chr2	24847943	24877626	Ehmt1	34	-	Other circRNA
chr8	91005713	91023594	Chd9	34	+	Ambiguous circRNA
chr9	61935379	61937535	Kif23	27	-	Other circRNA
chr1	170849116	170855189	Atf6	30	-	Other circRNA
chr19	25051486	25065459	Dock8	31	+	Other circRNA
chr9	21569454	21575518	Carm1	31	+	Ambiguous circRNA
chr16	88034154	88056175	Grik1	26	-	Other circRNA
chr2	14270138	14271374	Mrc1	11	+	Other circRNA
chr14	123369937	123371614	Nalcn	25	-	Other circRNA
chr13	76756985	76759820	Mctp1	23	+	Ambiguous circRNA
chr10	80766162	80771366	Dot1l	34	+	Ambiguous circRNA
chr9	42000243	42014574	Sorl1	28	-	Other circRNA
chr5	127644318	127664708	Glt1d1	37	+	Other circRNA
chr8	46103514	46116398	Snx25	33	-	Other circRNA
chr18	84552869	84563046	Zfp407	40	-	AUG circRNA
chr1	89834433	89843243	Agap1	34	+	Other circRNA
chr3	57769039	57796285	Rnf13	35	+	Ambiguous circRNA
chr7	122424958	122458172	Prkcb	36	+	Other circRNA
chr7	109911914	109919477	Dennd5a	35	-	Other circRNA
chr8	85044411	85047735	Tnpo2	29	+	Other circRNA
chr1	84580655	84585621	Dner	34	-	Other circRNA
chr1	36872511	36889325	Tmem131	48	-	Other circRNA
chr1	179086323	179094402	Smyd3	28	-	Other circRNA
chr2	32182457	32187553	Prrc2b	28	+	AUG circRNA
chr2	91480312	91481980	Lrp4	31	+	Other circRNA
chr12	78343351	78412433	Gphn	37	+	Other circRNA
chr5	138097066	138097579	Zkscan1	24	+	Other circRNA
chr5	20543584	20569354	Magi2	31	+	Other circRNA
chr12	51427864	51439336	Scfd1	23	+	Other circRNA
chr6	129353351	129359511	Clec12a	6	+	Other circRNA
chr1	53885328	53891260	Hecw2	27	-	Other circRNA
chr1	105703930	105721415	2310035C23Rik	30	+	Ambiguous circRNA
chr10	53611351	53626034	Mcm9	29	-	Ambiguous circRNA
chr11	62366963	62373622	Ncor1	25	-	Ambiguous circRNA
chr2	66090894	66107472	Galnt3	33	-	AUG circRNA
chr10	115423383	115427502	Zfc3h1	30	+	Other circRNA
chr18	53473420	53568332	Prdm6	30	+	Other circRNA
chr4	152045694	152046644	Nol9	31	+	Ambiguous circRNA
chr9	65958328	65958721	Csnk1g1	34	+	AUG circRNA
chr1	24067898	24086611	Fam135a	24	-	AUG circRNA
chr11	79453802	79458906	Nf1	29	+	Ambiguous circRNA
chr12	82357232	82372542	Sipa1l1	36	+	Other circRNA
chr6	93792346	93815825	Magi1	34	-	Ambiguous circRNA
chr9	116129815	116131713	Tgfbr2	31	-	Other circRNA
chr4	11218611	11219926	Ints8	23	-	Other circRNA
chr2	139977606	140008819	Tasp1	34	-	Ambiguous circRNA
chr13	77323364	77334363	2210408I21Rik	25	+	Other circRNA
chr1	60136263	60139343	Carf	22	+	Other circRNA
chr5	73510885	73544155	Dcun1d4	34	+	Other circRNA
chr12	91325514	91339150	Cep128	22	-	Other circRNA
chr13	117249271	117249786	Emb	41	+	Other circRNA
chr2	157114221	157116507	Samhd1	26	-	Other circRNA
chr6	51562017	51580400	Snx10	26	+	AUG circRNA
chr11	75560820	75568490	Slc43a2	33	+	Ambiguous circRNA
chr7	113549965	113552002	Far1	33	+	Other circRNA
chr5	100480197	100485855	Lin54	42	-	Ambiguous circRNA
chr13	106910199	106910816	Ipo11	32	-	Other circRNA
chr14	87457033	87487287	Tdrd3	29	+	Other circRNA
chr10	20230783	20233446	Map7	40	+	Other circRNA
chr7	34365614	34375392	Lsm14a	35	-	Ambiguous circRNA
chr4	103328837	103353651	Oma1	25	+	Other circRNA
chr7	79294507	79297207	Abhd2	30	+	AUG circRNA
chr1	55012101	55016883	Sf3b1	37	-	Ambiguous circRNA
chr2	128736562	128738369	Mertk	35	+	Other circRNA
chr10	8784197	8814457	Sash1	23	-	Other circRNA
chr3	87988692	87996245	Bcan	23	-	Other circRNA
chr1	127791604	127799553	Ccnt2	33	+	Other circRNA
chr18	11923359	11926364	Cables1	29	+	Other circRNA
chr15	39292101	39345620	Rims2	28	+	Other circRNA
chr5	81646409	81648732	Lphn3	28	+	Other circRNA
chr11	58137667	58139608	Gemin5	27	-	Other circRNA
chr17	70761074	70766089	Dlgap1	27	+	Other circRNA
chrX	142752039	142771033	Tmem164	20	+	Ambiguous circRNA
chr13	34298996	34305261	Slc22a23	30	-	Other circRNA
chr4	150500002	150534945	Rere	37	+	Other circRNA
chr3	88155677	88163087	Mef2d	34	+	AUG circRNA
chr16	32367343	32376024	Ubxn7	22	+	Other circRNA
chr5	117616831	117671501	Ksr2	24	+	Other circRNA
chr5	23540374	23548563	Srpk2	29	-	Ambiguous circRNA
chr4	130718156	130719351	Pum1	41	+	Other circRNA
chr2	18092783	18146872	Mllt10	24	+	AUG circRNA
chr6	113577364	113581477	Fancd2	37	+	Other circRNA
chr17	71630160	71632141	Wdr43	30	+	Ambiguous circRNA
chr13	55299690	55299960	Nsd1	44	+	Other circRNA
chr5	102039849	102041743	Wdfy3	34	-	Other circRNA
chr16	72742125	72742452	Robo1	27	+	Other circRNA
chr12	40631521	40640445	Dock4	29	+	Other circRNA
chr18	53189654	53203119	Snx2	21	+	Other circRNA
chr6	134115219	134137417	Etv6	58	+	Ambiguous circRNA
chr19	8749665	8750027	Stx5a	30	+	Other circRNA
chr11	74836362	74837723	Mnt	22	+	Other circRNA
chr3	90341655	90341994	Gatad2b	34	+	AUG circRNA
chr1	78462305	78463333	Farsb	24	-	Other circRNA
chr6	67064612	67078417	E230016M11Rik	24	+	Other circRNA
chr17	40828362	40831742	Rhag	30	+	Other circRNA
chr4	57084022	57103528	Epb4.1l4b	30	-	Other circRNA
chr15	12339627	12349788	Golph3	14	+	Ambiguous circRNA
chr12	51648005	51661713	Strn3	22	-	Other circRNA
chr4	129465229	129466990	Bsdc1	22	+	Other circRNA
chr11	4646561	4649869	Ascc2	37	+	Other circRNA
chr14	35321640	35323434	Grid1	32	+	Other circRNA
chr3	122747888	122748477	Pde5a	21	+	Other circRNA
chr1	60434242	60453762	Abi2	18	+	Other circRNA
chr13	13640033	13644131	Lyst	30	+	Other circRNA
chr19	60220039	60221304	D19Ertd737e	33	-	Ambiguous circRNA
chr15	73292034	73298245	Ptk2	36	-	Other circRNA
chr18	36632066	36643094	Ankhd1	36	+	Ambiguous circRNA
chr18	77988263	77997369	Epg5	36	+	Other circRNA
chr2	29247827	29248878	Ntng2|6530402F18Rik	36	-	Ambiguous circRNA
chr7	110447013	110451961	Sbf2	36	-	Other circRNA
chr2	119624117	119630505	Nusap1	29	+	Other circRNA
chr1	63159749	63170914	Ndufs1	28	-	AUG circRNA
chr9	94711343	94712971	Slc9a9	25	+	Other circRNA
chr2	12382102	12386679	Fam188a	40	-	Other circRNA
chr7	115659515	115662444	Sox6	37	-	Other circRNA
chr11	87159820	87167516	Trim37	29	+	Other circRNA
chr13	100761760	100763601	Cenph	35	-	Other circRNA
chr5	54102574	54105398	Stim2	28	+	Other circRNA
chr3	35778024	35784587	Atp11b	32	+	Other circRNA
chr15	50846013	50846942	Trps1	28	-	Ambiguous circRNA
chr1	154633553	154635860	Cacna1e	25	-	Other circRNA
chr6	31166475	31181149	AB041803	34	-	Other circRNA
chr6	83928652	83930165	Zfml	27	+	AUG circRNA
chr2	166939634	166941492	Cse1l	25	+	Ambiguous circRNA
chr14	70141610	70142531	Ccar2	23	-	Other circRNA
chr1	37490259	37498740	Mgat4a	31	-	Other circRNA
chr14	70895771	70926072	Gfra2	26	+	Other circRNA
chrX	48558268	48567113	Zfp280c	25	-	Other circRNA
chr4	74280896	74315649	Kdm4c	32	+	Other circRNA
chr1	177102961	177131096	Akt3	26	-	Other circRNA
chr11	60258855	60275002	Tom1l2	26	-	Other circRNA
chr19	27900778	27923266	Rfx3	26	-	AUG circRNA
chr9	60375952	60394546	Thsd4	27	-	Other circRNA
chr11	78335426	78336830	Pigs	29	+	Other circRNA
chr1	5089008	5117487	Atp6v1h	33	+	Other circRNA
chr4	8183252	8189392	Car8	33	-	Other circRNA
chr18	5705042	5705243	Zeb1	38	+	Ambiguous circRNA
chr6	134506195	134520593	Lrp6	25	-	Other circRNA
chr5	100375207	100381333	Sec31a	34	-	Other circRNA
chr5	114785940	114792289	Ankrd13a	34	+	Other circRNA
chr1	156869440	156907718	Ralgps2	23	-	AUG circRNA
chr18	80844526	80877373	Atp9b	35	-	Ambiguous circRNA
chr15	8120433	8121560	Nup155	38	+	Other circRNA
chrX	68705248	68713323	Fmr1	38	+	Other circRNA
chr11	6313787	6316855	Ogdh	16	+	Other circRNA
chr5	127644318	127657138	Glt1d1	34	+	Other circRNA
chr11	98372069	98373570	Stard3	36	+	Other circRNA
chr6	84835040	84853682	Exoc6b	29	-	Other circRNA
chr11	89041447	89049900	Dgke	24	-	Other circRNA
chr13	108362234	108373853	Depdc1b	30	+	Other circRNA
chr9	106985993	107006879	Dock3	26	-	Other circRNA
chr3	101897109	101898069	Slc22a15	24	-	Other circRNA
chr4	17987571	18011795	Mmp16	24	+	Ambiguous circRNA
chr9	108379264	108381552	Usp4	16	+	Other circRNA
chr13	49285693	49298062	Fgd3	29	-	AUG circRNA
chr14	12109975	12122170	Ptprg	30	+	Ambiguous circRNA
chr11	102500802	102528166	Gpatch8	31	-	Other circRNA
chr12	29849244	29855283	Myt1l	27	+	Other circRNA
chr1	82858355	82876324	Agfg1	35	+	Other circRNA
chr1	180589397	180589593	Parp1	25	+	Other circRNA
chr2	73315431	73322194	Scrn3	29	+	AUG circRNA
chr4	98456129	98523501	Inadl	26	+	Ambiguous circRNA
chr14	86810335	86835101	Diap3	36	-	Other circRNA
chr1	5089008	5098133	Atp6v1h	31	+	Other circRNA
chr5	44020807	44045583	Prom1	32	-	Other circRNA
chr1	185386245	185397267	Eprs	32	+	Other circRNA
chr12	102991349	103011292	Unc79	28	+	Other circRNA
chr8	79091832	79136663	Zfp827	27	+	Other circRNA
chr3	22143003	22149008	Tbl1xr1	67	+	Other circRNA
chr4	155540555	155543193	Gnb1	31	+	Other circRNA
chr14	72573289	72584844	Fndc3a	28	-	Other circRNA
chr5	3818526	3822243	Krit1	28	+	Ambiguous circRNA
chr15	39506965	39585762	Rims2	23	+	Other circRNA
chr10	26292640	26352375	L3mbtl3	25	-	AUG circRNA
chr18	32257189	32261398	Ercc3	25	+	Other circRNA
chrX	20668448	20676075	Uba1	25	+	Other circRNA
chr19	45966241	45978712	9130011E15Rik	30	-	AUG circRNA
chr4	85004922	85006524	Cntln	22	+	Other circRNA
chr7	126675048	126675146	Sult1a1	63	-	Other circRNA
chr8	105663753	105670351	Ctcf	41	+	AUG circRNA
chr15	81382979	81388400	St13	27	-	Other circRNA
chr2	24847943	24858250	Ehmt1	27	-	Other circRNA
chr1	158597156	158612534	Astn1	27	+	Other circRNA
chr4	148156145	148156706	Fbxo44	28	-	Ambiguous circRNA
chr4	11277928	11285173	Dpy19l4	21	-	Other circRNA
chr15	76087372	76088426	Nrbp2	29	-	Other circRNA
chr5	101781374	101798516	Cds1	34	+	Other circRNA
chr16	76330745	76352549	Nrip1	43	-	Other circRNA
chr2	73444444	73447937	Wipf1	65	-	AUG circRNA
chr10	62437433	62441246	Supv3l1	26	-	Other circRNA
chr5	21019212	21029884	Ptpn12	37	-	Other circRNA
chr11	106421705	106423488	Ern1	30	-	Other circRNA
chr2	31603210	31605343	Fubp3	24	+	Other circRNA
chr4	86599258	86607990	Haus6	64	-	Ambiguous circRNA
chr10	60042120	60064408	Ascc1	29	+	Other circRNA
chr4	141483724	141494398	Spen	29	-	Other circRNA
chr19	43810470	43814814	Abcc2	33	+	Other circRNA
chr5	86094732	86096593	Stap1	28	+	Other circRNA
chr10	125294594	125302081	Slc16a7	25	-	AUG circRNA
chr2	33273560	33284908	Ralgps1	25	-	Other circRNA
chr3	119724093	119740510	Ptbp2	25	-	Other circRNA
chr7	123410723	123421639	Lcmt1	25	+	Ambiguous circRNA
chr10	89787104	89794624	Uhrf1bp1l	32	+	Other circRNA
chr19	37044521	37088587	Cpeb3	34	-	Other circRNA
chr3	57769039	57820600	Rnf13	34	+	Ambiguous circRNA
chr8	112752187	112815607	Cntnap4	34	+	Other circRNA
chr2	32802753	32808062	Stxbp1	31	-	Other circRNA
chr7	102129815	102134993	Nup98	27	-	Other circRNA
chr6	141648488	141657606	Slco1b2	33	+	Other circRNA
chr8	69935778	69950754	Gatad2a	35	-	AUG circRNA
chr7	133025712	133025872	Ctbp2	18	-	AUG circRNA
chr7	27574590	27578783	2310022A10Rik	31	+	Other circRNA
chr8	73098829	73116485	Large	31	-	Other circRNA
chr2	30963474	30963869	Tor1a	31	-	Other circRNA
chr2	91594682	91596555	Ckap5	26	+	Other circRNA
chr3	86315335	86328356	Lrba	59	+	Other circRNA
chr4	9508626	9517734	Asph	33	-	Other circRNA
chr18	63755035	63760785	Wdr7	32	+	Other circRNA
chr9	21655626	21660871	Smarca4	14	+	Other circRNA
chr6	100611735	100637122	Shq1	29	-	Other circRNA
chr8	46103514	46105291	Snx25	21	-	Other circRNA
chr5	3954791	3976326	Akap9	21	+	Other circRNA
chr5	103885906	103886290	Klhl8	26	-	AUG circRNA
chr9	100834417	100855904	Stag1	29	+	Ambiguous circRNA
chr18	36646690	36648740	Ankhd1	40	+	Other circRNA
chr4	150439342	150500051	Rere	27	+	Other circRNA
chr1	180024644	180040200	Cdc42bpa	26	+	AUG circRNA
chr10	83281369	83316789	Slc41a2	29	-	AUG circRNA
chr19	16722394	16725693	Vps13a	27	-	Ambiguous circRNA
chr2	154528836	154531412	Cbfa2t2	27	+	Other circRNA
chr17	71648772	71653522	Wdr43	19	+	Other circRNA
chr7	143358709	143363694	Kcnq1	31	+	Other circRNA
chr17	75151264	75179204	Ltbp1	24	+	Other circRNA
chr3	119751863	119761778	Ptbp2	29	-	Other circRNA
chr1	59191888	59199191	Als2	31	-	Other circRNA
chr6	119694570	119713811	Erc1	26	-	Other circRNA
chr10	88809081	88810085	Utp20	29	-	Other circRNA
chr18	9968750	9977978	Thoc1	26	+	Ambiguous circRNA
chr6	122828156	122833876	Foxj2	26	+	AUG circRNA
chr5	53199900	53200471	Sel1l3	26	-	Other circRNA
chr4	62327812	62338635	Fkbp15	20	-	Other circRNA
chr10	128276485	128278817	Stat2	26	+	AUG circRNA
chr3	152221266	152222244	Fubp1	27	+	Ambiguous circRNA
chr10	26279616	26352375	L3mbtl3	32	-	AUG circRNA
chr12	86265181	86269061	Gpatch2l	25	+	Other circRNA
chr11	108752577	108757819	Cep112	23	+	Other circRNA
chr9	100705152	100803354	Stag1	26	+	Ambiguous circRNA
chr13	59473687	59477138	Agtpbp1	28	-	Other circRNA
chr5	135221957	135231782	Baz1b	22	+	Ambiguous circRNA
chr6	88089988	88090295	Rpn1	26	+	Other circRNA
chr18	73648884	73649909	Smad4	22	-	Other circRNA
chr5	73520115	73534697	Dcun1d4	30	+	Other circRNA
chr10	89068099	89088293	Ano4	23	-	Ambiguous circRNA
chr11	11699333	11754174	Ikzf1	20	+	AUG circRNA
chr7	97883471	97894013	Pak1	28	+	Other circRNA
chr18	73657194	73678039	Smad4	28	-	Ambiguous circRNA
chr1	156869440	156907778	Ralgps2	24	-	AUG circRNA
chr17	57406833	57420524	Emr1	27	+	Other circRNA
chr8	106108124	106109129	Nfatc3	30	+	Other circRNA
chr10	49523681	49535499	Grik2	26	-	Other circRNA
chr9	106184682	106186512	Wdr82	20	+	Other circRNA
chr7	59284679	59288780	Ube3a	30	+	Other circRNA
chr8	113736680	113754659	Adamts18	27	-	Ambiguous circRNA
chr2	104652444	104653078	Cstf3	28	+	Other circRNA
chr17	71224939	71231519	Lpin2	24	+	Ambiguous circRNA
chr3	138868345	138898383	Tspan5	27	+	Ambiguous circRNA
chr7	19036661	19043575	Sympk	27	+	Ambiguous circRNA
chr4	139443398	139455641	Ubr4	30	+	Other circRNA
chr18	76298447	76302527	Smad2	29	+	Other circRNA
chr4	70298819	70307289	Cdk5rap2	29	-	Other circRNA
chr3	57764256	57769120	Rnf13	39	+	Ambiguous circRNA
chr2	24877454	24887069	Ehmt1	29	-	Other circRNA
chr4	98681113	98688230	Inadl	20	+	Other circRNA
chr8	22535018	22540445	Slc20a2	25	+	AUG circRNA
[truncated: 6,770 more rows]
